# Supplementary material for: Microorganisms and Breast Cancer: An In-Depth Analysis of Clinical Studies
Source: Pathogens. 2023 Dec 19;13(1):6. doi: 10.3390/pathogens13010006 (PMC10819802; doi:10.3390/pathogens13010006)
Supplement: Supplementary file 1 [file pathogens-13-00006-s001.zip]

Archive with 1 entries (1 files):
- pathogens-2673866-Table S1.xlsx
