# Supplementary material for: Microorganisms and Breast Cancer: An In-Depth Analysis of Clinical Studies
Source: Pathogens. 2023 Dec 19;13(1):6. doi: 10.3390/pathogens13010006 (PMC10819802; doi:10.3390/pathogens13010006)
Supplement: Supplementary file 1 [file pathogens-13-00006-s001.zip › pathogens-2673866-Table S1.xlsx]

## Sheet: match117plus20
Identifier	Study Title	Study URL	Acronym	Study Status	Study Results	Conditions	Interventions	Primary Outcome Measures	Secondary Outcome Measures	Other Outcome Measures	Sponsor	Sex	Age	Phases	Enrollment	Funder Type	Study Type	Study Design	Other IDs	Start Date	Primary Completion Date	Completion Date	First Posted	Results First Posted	Last Update Posted	Study Documents	StudyDesign01	StudyDesign02	StudyDesign03	StudyDesign04	StartYear	Interventions01	Interventions02	Interventions03	Interventions04	Interventions05	Interventions06	Interventions07	Interventions08	Interventions09	Interventions10	Interventions11	Interventions12	Interventions13	Interventions14	Interventions15	Interventions16	Interventions17	Interventions18
NCT00001493	Antimetabolite Induction, High-Dose Alkylating Agent Consolidation and Retroviral Transduction of the MDR1 Gene Into Peripheral Blood Progenitor Cells Followed by Intensification Therapy With Sequential Paclitaxel and Doxorubicin for Stage 4 Breast Cancer	https://beta.clinicaltrials.gov/study/NCT00001493		COMPLETED	NO	Breast Neoplasms|Neoplasm Metastasis	GENETIC| peripheral blood progenitor cells carrying MDR1				National Cancer Institute (NCI)	ALL	CHILD, ADULT, OLDER_ADULT	PHASE2	42	NIH	INTERVENTIONAL	Allocation: |Intervention Model: |Masking: |Primary Purpose: TREATMENT	960007|96-C-0007	1995-10	0	2000-06	37600	0	39511	0	Allocation:	Intervention Model:	Masking:	Primary Purpose: TREATMENT	1995	GENETIC	peripheral blood progenitor cells carrying MDR1
NCT00003883	Itraconazole Compared With Fluconazole to Prevent Infections in Patients Undergoing Peripheral Stem Cell or Bone Marrow Transplantation	https://beta.clinicaltrials.gov/study/NCT00003883		COMPLETED	NO	Cancer	DRUG| fluconazole|DRUG| itraconazole				Fred Hutchinson Cancer Center	ALL	CHILD, ADULT, OLDER_ADULT	PHASE3	578	OTHER	INTERVENTIONAL	Allocation: RANDOMIZED|Intervention Model: |Masking: |Primary Purpose: SUPPORTIVE_CARE	1322.00|FHCRC-1322.00|NCI-H99-0030|CDR0000067050	1998-10	2002-07	2002-07	38077	0	40270	0	Allocation: RANDOMIZED	Intervention Model:	Masking:	Primary Purpose: SUPPORTIVE_CARE	1998	DRUG	fluconazole	DRUG	itraconazole
NCT00005590	Levofloxacin to Prevent Infection Following Chemotherapy in Treating Patients With Solid Tumors or Lymphoma	https://beta.clinicaltrials.gov/study/NCT00005590		COMPLETED	NO	Brain and Central Nervous System Tumors|Breast Cancer|Extragonadal Germ Cell Tumor|Infection|Lung Cancer|Lymphoma|Ovarian Cancer|Small Intestine Cancer|Testicular Germ Cell Tumor|Unspecified Adult Solid Tumor, Protocol Specific	DRUG| levofloxacin				Cancer Research Campaign Clinical Trials Centre	ALL	CHILD, ADULT, OLDER_ADULT	PHASE3	0	OTHER	INTERVENTIONAL	Allocation: RANDOMIZED|Intervention Model: |Masking: DOUBLE|Primary Purpose: SUPPORTIVE_CARE	CRC-TU-SIGNIFICANT|CDR0000067666|EU-99054	1999-08	0	2005-09	37648	0	41488	0	Allocation: RANDOMIZED	Intervention Model:	Masking: DOUBLE	Primary Purpose: SUPPORTIVE_CARE	1999	DRUG	levofloxacin
NCT00014391	Ribavirin With or Without Monoclonal Antibody Therapy in Treating Patients Who Develop RSV Pneumonia Following Peripheral Stem Cell Transplantation	https://beta.clinicaltrials.gov/study/NCT00014391		COMPLETED	NO	Cancer	BIOLOGICAL| palivizumab|DRUG| ribavirin				Fred Hutchinson Cancer Center	ALL	CHILD, ADULT, OLDER_ADULT	PHASE3	0	OTHER	INTERVENTIONAL	Allocation: |Intervention Model: |Masking: |Primary Purpose: SUPPORTIVE_CARE	1379.00|FHCRC-1379.00|NCI-G01-1929|CDR0000068540	1999-02	2001-10	2001-10	38090	0	40270	0	Allocation:	Intervention Model:	Masking:	Primary Purpose: SUPPORTIVE_CARE	1999	BIOLOGICAL	palivizumab	DRUG	ribavirin
NCT00027131	Vaccination Against High Risk Breast Cancer Using Tumor Derived Heat Shock Protein 70	https://beta.clinicaltrials.gov/study/NCT00027131		TERMINATED	NO	Breast Neoplasms	BIOLOGICAL| Heat Shock Protein 70-peptide complexes (HSP70)				UConn Health	FEMALE	ADULT, OLDER_ADULT	PHASE1|PHASE2	15	OTHER	INTERVENTIONAL	Allocation: NON_RANDOMIZED|Intervention Model: SINGLE_GROUP|Masking: NONE|Primary Purpose: TREATMENT	01-062	2000-12	0	2002-10	37223	0	39729	0	Allocation: NON_RANDOMIZED	Intervention Model: SINGLE_GROUP	Masking: NONE	Primary Purpose: TREATMENT	2000	BIOLOGICAL	Heat Shock Protein 70-peptide complexes (HSP70)
NCT00045292	Valacyclovir in Preventing Cytomegalovirus Infection in Patients Who Are Undergoing Donor Stem Cell Transplantation	https://beta.clinicaltrials.gov/study/NCT00045292		COMPLETED	NO	Cancer	DRUG| acyclovir|DRUG| acyclovir sodium|DRUG| valacyclovir				Fred Hutchinson Cancer Center	ALL	CHILD, ADULT, OLDER_ADULT	PHASE3	0	OTHER	INTERVENTIONAL	Allocation: RANDOMIZED|Intervention Model: |Masking: DOUBLE|Primary Purpose: SUPPORTIVE_CARE	1603.00|FHCRC-1603.00|NCI-H02-0092|CDR0000256871	2002-04	0	2004-10	37648	0	40442	0	Allocation: RANDOMIZED	Intervention Model:	Masking: DOUBLE	Primary Purpose: SUPPORTIVE_CARE	2002	DRUG	acyclovir	DRUG	acyclovir sodium	DRUG	valacyclovir
NCT00064311	Ravuconazole in Preventing Fungal Infections in Patients Undergoing Allogeneic Stem Cell Transplantation	https://beta.clinicaltrials.gov/study/NCT00064311		COMPLETED	NO	Breast Cancer|Chronic Myeloproliferative Disorders|Gestational Trophoblastic Tumor|Infection|Leukemia|Lymphoma|Multiple Myeloma and Plasma Cell Neoplasm|Myelodysplastic Syndromes|Myelodysplastic/Myeloproliferative Neoplasms|Neuroblastoma|Ovarian Cancer|Testicular Germ Cell Tumor	DRUG| ravuconazole				National Institutes of Health Clinical Center (CC)	ALL	ADULT, OLDER_ADULT	PHASE1|PHASE2	0	NIH	INTERVENTIONAL	Allocation: |Intervention Model: |Masking: NONE|Primary Purpose: SUPPORTIVE_CARE	030205|03-C-0205|CDR0000315356	2003-06	0	2004-09	37811	0	40976	0	Allocation:	Intervention Model:	Masking: NONE	Primary Purpose: SUPPORTIVE_CARE	2003	DRUG	ravuconazole
NCT00079222	Voriconazole Compared With Itraconazole in Preventing Fungal Infections in Patients Undergoing Allogeneic Hematopoietic Stem Cell Transplantation	https://beta.clinicaltrials.gov/study/NCT00079222		COMPLETED	NO	Cancer	DRUG| itraconazole|DRUG| voriconazole				Jonsson Comprehensive Cancer Center	ALL	CHILD, ADULT, OLDER_ADULT	NA	0	OTHER	INTERVENTIONAL	Allocation: RANDOMIZED|Intervention Model: |Masking: |Primary Purpose: SUPPORTIVE_CARE	CDR0000355116|UCLA-0307071	2003-11	2005-04	0	38056	0	44046	0	Allocation: RANDOMIZED	Intervention Model:	Masking:	Primary Purpose: SUPPORTIVE_CARE	2003	DRUG	itraconazole	DRUG	voriconazole
NCT00110045	Caspofungin Acetate in Treating Aspergillosis in Patients With Hematologic Cancer or in Patients Who Have Undergone a Stem Cell Transplant	https://beta.clinicaltrials.gov/study/NCT00110045		COMPLETED	NO	Cancer	DRUG| caspofungin acetate	Response rate as assessed by standard criteria after completion of study treatment	Response rate as assessed by standard and alternative criteria at 84 days and after completion of study treatment|Survival rate at 84 days|Safety		European Organisation for Research and Treatment of Cancer - EORTC	ALL	ADULT, OLDER_ADULT	PHASE2	171	NETWORK	INTERVENTIONAL	Allocation: |Intervention Model: |Masking: NONE|Primary Purpose: SUPPORTIVE_CARE	EORTC-65041|EORTC-65041|EUDRACT-2004-002944-90	2005-02	2008-03	0	38476	0	41176	0	Allocation:	Intervention Model:	Masking: NONE	Primary Purpose: SUPPORTIVE_CARE	2005	DRUG	caspofungin acetate
NCT00197522	Administration of Autologous Dendritic Cells (DCs) Infected With an Adenovirus Expressing Her-2	https://beta.clinicaltrials.gov/study/NCT00197522		COMPLETED	NO	Breast Neoplasms	BIOLOGICAL| CD34+ derived DCs	To determine the maximum tolerated dose (MTD) and/or the maximum attainable dose (MAD) of a vaccine consisting of human autologous CD34+ DCs transduced by AdHER-2.1|To evaluate toxicity	To detect evidence of clinical efficacy as measured by objective tumor reduction		Hamilton Health Sciences Corporation	FEMALE	CHILD, ADULT, OLDER_ADULT	PHASE1	5	OTHER	INTERVENTIONAL	Allocation: NON_RANDOMIZED|Intervention Model: SINGLE_GROUP|Masking: NONE|Primary Purpose: TREATMENT	file#9427-HO778-34C|CBCRA|Award # 2003HOO542	2004-10	2012-05	2012-05	38615	0	41214	0	Allocation: NON_RANDOMIZED	Intervention Model: SINGLE_GROUP	Masking: NONE	Primary Purpose: TREATMENT	2004	BIOLOGICAL	CD34+ derived DCs
NCT00217815	Preliminary Study of Mycograb and Docetaxel in Advanced Breast Cancer	https://beta.clinicaltrials.gov/study/NCT00217815		COMPLETED	NO	Cancer of the Breast	DRUG| Mycograb, Docetaxel	Impact on tumour size when compared to historical controls	Safety data|Pharmacokinetics data		NeuTec Pharma	FEMALE	ADULT, OLDER_ADULT	PHASE1|PHASE2	20	INDUSTRY	INTERVENTIONAL	Allocation: NON_RANDOMIZED|Intervention Model: SINGLE_GROUP|Masking: NONE|Primary Purpose: TREATMENT	NTP/ONC/001	2005-09	0	2006-10	38617	0	39644	0	Allocation: NON_RANDOMIZED	Intervention Model: SINGLE_GROUP	Masking: NONE	Primary Purpose: TREATMENT	2005	DRUG	Mycograb, Docetaxel
NCT00307229	Adenovirus Encoding Rat HER-2 in Patients With Metastatic Breast Cancer (AdHER2.1)	https://beta.clinicaltrials.gov/study/NCT00307229		COMPLETED	NO	Metastatic Breast Cancer|Recurrent Breast Cancer	BIOLOGICAL| adenoviral vector encoding rat Her-2/neu	toxicity, Weeks 4, 6, 7, 10, 14, 18, 22, 26	tumour response, Weeks 6, 18		Ontario Clinical Oncology Group (OCOG)	ALL	ADULT, OLDER_ADULT	PHASE1	8	OTHER	INTERVENTIONAL	Allocation: NON_RANDOMIZED|Intervention Model: PARALLEL|Masking: NONE|Primary Purpose: TREATMENT	CTA-Control-100643	2006-03	2009-07	2012-05	38803	0	41064	0	Allocation: NON_RANDOMIZED	Intervention Model: PARALLEL	Masking: NONE	Primary Purpose: TREATMENT	2006	BIOLOGICAL	adenoviral vector encoding rat Her-2/neu
NCT00317603	Vaccination With Autologous Breast Cancer Cells Engineered to Secrete Granulocyte-Macrophage Colony-Stimulating Factor (GM-CSF) in Metastatic Breast Cancer Patients	https://beta.clinicaltrials.gov/study/NCT00317603		COMPLETED	YES	Breast Cancer	BIOLOGICAL| Autologous, Lethally Irradiated Breast Cancer Cells	Minimum Number of Vaccine Doses Created Using Participant Tumor Sample, Tumor samples were obtained via malignant effusion or a surgically accessible tumor nodule of 2 cm in greatest diameter. Tumor cells were processed to single cell suspension and transduced with adenoviral vector encoding human Granulocyte-macrophage colony-stimulating factor (GM-CSF). Then, the cells washed extensively and ir…	Number of Participants With Grade 3 or Higher Adverse Events, Number of participants with grade 3 or higher adverse events as assessed by Common Terminology Criteria for Adverse Events (CTCAE) version 4.0., Up to 58 Months|Number of Participants With RECIST Criteria Responses, Clinical outcomes as measured by Response Evaluation Criteria in Solid Tumors (RECIST) 1.1 criteria. For target lesions, …		Dana-Farber Cancer Institute	ALL	ADULT, OLDER_ADULT	PHASE1	15	OTHER	INTERVENTIONAL	Allocation: NA|Intervention Model: SINGLE_GROUP|Masking: NONE|Primary Purpose: TREATMENT	05-111	38718	2008-05	2021-06	38832	44354	44652	0	Allocation: NA	Intervention Model: SINGLE_GROUP	Masking: NONE	Primary Purpose: TREATMENT	2006	BIOLOGICAL	Autologous, Lethally Irradiated Breast Cancer Cells
NCT00324324	Moxifloxacin in Preventing Bacterial Infections in Patients Who Have Undergone Donor Stem Cell Transplant	https://beta.clinicaltrials.gov/study/NCT00324324		TERMINATED	NO	Breast Cancer|Chronic Myeloproliferative Disorders|Gestational Trophoblastic Tumor|Infection|Leukemia|Lymphoma|Multiple Myeloma and Plasma Cell Neoplasm|Myelodysplastic Syndromes|Myelodysplastic/Myeloproliferative Neoplasms|Neuroblastoma|Ovarian Cancer|Testicular Germ Cell Tumor	DRUG| moxifloxacin hydrochloride|DRUG| Placebo	Safety and tolerability, 1 to 120 days post bone marrow transplant	Incidence of bacteremia, 1 to 120 days post bone marrow transplant|Incidence and severity of graft-versus-host disease, 1 to 120 days post bone marrow transplant|Infection-related mortality, 1 to 120 days post bone marrow transplant|Overall mortality, 1 to 120 days post bone marrow transplant		OHSU Knight Cancer Institute	ALL	ADULT, OLDER_ADULT	PHASE3	240	OTHER	INTERVENTIONAL	Allocation: RANDOMIZED|Intervention Model: PARALLEL|Masking: TRIPLE (PARTICIPANT, CARE_PROVIDER, INVESTIGATOR)|Primary Purpose: SUPPORTIVE_CARE	CDR0000472877|P30CA069533|OHSU-TPI-02027-L|OHSU 0285	2006-05	2007-04	2012-12	38848	0	42864	0	Allocation: RANDOMIZED	Intervention Model: PARALLEL	Masking: TRIPLE (PARTICIPANT, CARE_PROVIDER, INVESTIGATOR)	Primary Purpose: SUPPORTIVE_CARE	2006	DRUG	moxifloxacin hydrochloride	DRUG	Placebo
NCT00378781	Heparin or M-EDTA in Preventing Catheter-Related Infections and Blockages in Patients at High Risk for a Catheter-Related Infection	https://beta.clinicaltrials.gov/study/NCT00378781		WITHDRAWN	NO	Cancer	DRUG| Heparin|DRUG| Minocycline-EDTA	Incidence of catheter-related infections during the study period (3 months), 3 months	Incidence of catheter occlusions during periods of prophylaxis (e.g., time period in which the catheter is locked with heparin or minocycline hydrochloride and edetate calcium disodium [M-EDTA]), 3 months		M.D. Anderson Cancer Center	ALL	CHILD, ADULT, OLDER_ADULT	NA	0	OTHER	INTERVENTIONAL	Allocation: RANDOMIZED|Intervention Model: SINGLE_GROUP|Masking: TRIPLE (PARTICIPANT, CARE_PROVIDER, INVESTIGATOR)|Primary Purpose: SUPPORTIVE_CARE	ID93-004|P30CA016672|MDA-ID-93004|CDR0000500199	0	0	0	38981	0	40963	0	Allocation: RANDOMIZED	Intervention Model: SINGLE_GROUP	Masking: TRIPLE (PARTICIPANT, CARE_PROVIDER, INVESTIGATOR)	Primary Purpose: SUPPORTIVE_CARE		DRUG	Heparin	DRUG	Minocycline-EDTA
NCT00445952	Natural History Study of Fungal Infections of the Blood in Patients With Cancer or in Patients Who Have Undergone a Stem Cell Transplant	https://beta.clinicaltrials.gov/study/NCT00445952		COMPLETED	NO	Cancer	OTHER| clinical observation|PROCEDURE| management of therapy complications	Relative incidence of fungemia|Fungal species distribution|Survival in patients with fungemia|Mortality at 2, 4, and 12 weeks after diagnosis of fungemia			European Organisation for Research and Treatment of Cancer - EORTC	ALL	ADULT, OLDER_ADULT	0	304	NETWORK	OBSERVATIONAL	Observational Model: |Time Perspective: p	EORTC-65031|EORTC-65031	2005-02	2009-11	42502	39150	0	43132	0	Observational Model:	Time Perspective: p			2005	OTHER	clinical observation	PROCEDURE	management of therapy complications
NCT00451022	Follow-Up Study of Subjects Previously Enrolled in Poxviral Vector Gene Transfer Studies	https://beta.clinicaltrials.gov/study/NCT00451022		RECRUITING	NO	Prostate Cancer|Liver Cancer|Breast Cancer|Colon Cancer|Lung Cancer	0	To provide a mechanism for adequate follow-up of subjects previously participating in gene transfer or other immunotherapy studies at the National Cancer Institute as required by the U.S. Food and Drug Administration., Annual history and physical examinations for the first 5 years of follow-up and an annual telephone contact during the next 10 years., on-going|To facilitate the continuous usage o…			National Cancer Institute (NCI)	ALL	ADULT, OLDER_ADULT	0	750	NIH	OBSERVATIONAL	Observational Model: |Time Perspective: p	040274|04-C-0274	38243	0	0	39163	0	45110	0	Observational Model:	Time Perspective: p			2004	Observational
NCT00485277	A Safety and Immunology Study of a Modified Vaccinia Vaccine for HER-2(+) Metastatic Breast Cancer	https://beta.clinicaltrials.gov/study/NCT00485277		COMPLETED	NO	Breast Cancer	BIOLOGICAL| MVA-BN-HER2	Safety and tolerability, 2years, 3 months	Immune response, 2 yrs 3 mo		Bavarian Nordic	FEMALE	ADULT, OLDER_ADULT	PHASE1	9	INDUSTRY	INTERVENTIONAL	Allocation: NON_RANDOMIZED|Intervention Model: SINGLE_GROUP|Masking: NONE|Primary Purpose: TREATMENT	BNIT-BR-002	2007-06	2010-09	2010-09	39245	0	43538	0	Allocation: NON_RANDOMIZED	Intervention Model: SINGLE_GROUP	Masking: NONE	Primary Purpose: TREATMENT	2007	BIOLOGICAL	MVA-BN-HER2
NCT00509691	Vaccine Therapy in Treating Patients Who Have Undergone a Donor Stem Cell Transplant and Have Cytomegalovirus Infection That Has Not Responded to Therapy	https://beta.clinicaltrials.gov/study/NCT00509691		COMPLETED	NO	Cancer	BIOLOGICAL| cytomegalovirus pp65-specific cytotoxic T lymphocytes|GENETIC| polymerase chain reaction|OTHER| diagnostic laboratory biomarker analysis|OTHER| flow cytometry|OTHER| immunologic technique	Toxicity, 1 year|Treatment failure, 1 year|Safety, 1 year	Time to development of cytomegalovirus (CMV) specific immune reconstitution, 1 year|CMV DNA levels, 1 year|Time during post-infusion follow up at which the dominant CMV pp65 epitope for the donor is recognized by the cytotoxic t-cell lymphocyte recipient, 1 year		University of Louisville	ALL	CHILD, ADULT, OLDER_ADULT	PHASE1	20	OTHER	INTERVENTIONAL	Allocation: NA|Intervention Model: SINGLE_GROUP|Masking: NONE|Primary Purpose: SUPPORTIVE_CARE	CDR0000557037|PSCI-25114	2007-06	2011-12	2011-12	39294	0	42864	0	Allocation: NA	Intervention Model: SINGLE_GROUP	Masking: NONE	Primary Purpose: SUPPORTIVE_CARE	2007	BIOLOGICAL	cytomegalovirus pp65-specific cytotoxic T lymphocytes	GENETIC	polymerase chain reaction	OTHER	diagnostic laboratory biomarker analysis	OTHER	flow cytometry	OTHER	immunologic technique
NCT00536081	Various G-CSF Regimens to Prevent Infection During Chemotherapy	https://beta.clinicaltrials.gov/study/NCT00536081		COMPLETED	NO	Breast Cancer|Chemotherapy|Febrile Neutropenia	DRUG| pegfilgrastim	number of febrile neutropenia episodes costs per treatment arm, 18 weeks (all chemotherapy cycles)	Febrile neutropenia rates per cycle number. Other haematological and non-haematological toxicities. Number of chemotherapy cycles delivered. Dose and dose-intensity of chemotherapy. Disease progression. Number of toxic deaths per treatment arm., 18 weeks (all chemotherapy cycles)		Academisch Ziekenhuis Maastricht	FEMALE	ADULT, OLDER_ADULT	PHASE3	172	OTHER	INTERVENTIONAL	Allocation: RANDOMIZED|Intervention Model: PARALLEL|Masking: NONE|Primary Purpose: PREVENTION	2-2-6 STUDY|ZonMw ID 80-82310-98-08006|EudraCT number 2007-005402-53	2008-01	2009-12	42705	39352	0	43775	0	Allocation: RANDOMIZED	Intervention Model: PARALLEL	Masking: NONE	Primary Purpose: PREVENTION	2008	DRUG	pegfilgrastim
NCT00574977	Safety Study of Modified Vaccinia Virus to Cancer	https://beta.clinicaltrials.gov/study/NCT00574977		COMPLETED	NO	Melanoma|Breast Cancer|Head and Neck Squamous Cell Cancer|Liver Cancer|Colorectal Cancer|Pancreatic Adenocarcinoma	BIOLOGICAL| Vaccinia virus (vvDD-CDSR)|BIOLOGICAL| Vaccinia virus (vvDD-CDSR)|BIOLOGICAL| Vaccinia virus (vvDD-CDSR)	Determine the maximally tolerated dose (MTD) and/or maximum-feasible dose (MFD) and Safety of vvDD-CDSR administered by intratumoral (I.T.) injection and intravenous (I.V.) infusion., 28 days	Replication/pharmacokinetics of vvDD-CDSR, 28 days|Immune response to vvDD-CDSR and to the tumor following administration, 28 days|Antitumoral efficacy of vvDD-CDSR, 28 days		David Bartlett	ALL	ADULT, OLDER_ADULT	PHASE1	26	OTHER	INTERVENTIONAL	Allocation: NON_RANDOMIZED|Intervention Model: PARALLEL|Masking: NONE|Primary Purpose: TREATMENT	06-041	2008-05	2013-01	2014-07	39433	0	42366	0	Allocation: NON_RANDOMIZED	Intervention Model: PARALLEL	Masking: NONE	Primary Purpose: TREATMENT	2008	BIOLOGICAL	Vaccinia virus (vvDD-CDSR)	BIOLOGICAL	Vaccinia virus (vvDD-CDSR)	BIOLOGICAL	Vaccinia virus (vvDD-CDSR)
NCT00606970	Safety Assessment of Lactobacillus Fermented Extract in Cancer Patients Undergoing Chemotherapy	https://beta.clinicaltrials.gov/study/NCT00606970		WITHDRAWN	NO	Cancer	DIETARY_SUPPLEMENT| Seigen Alpha EV|DIETARY_SUPPLEMENT| Placebo Comparator	Change in self-rated symptoms and assessed signs, 3 months	Affect on treatment results, 3 months maximum		New Hope Medical Center	ALL	ADULT, OLDER_ADULT	EARLY_PHASE1	0	NETWORK	INTERVENTIONAL	Allocation: RANDOMIZED|Intervention Model: PARALLEL|Masking: TRIPLE (PARTICIPANT, CARE_PROVIDER, INVESTIGATOR)|Primary Purpose: SUPPORTIVE_CARE	Seigen Safety Trial: Cancer|WIRB Study No. 1085894|WIRB Pr. No. 20062258	2007-01	2009-01	2009-12	39483	0	41401	0	Allocation: RANDOMIZED	Intervention Model: PARALLEL	Masking: TRIPLE (PARTICIPANT, CARE_PROVIDER, INVESTIGATOR)	Primary Purpose: SUPPORTIVE_CARE	2007	DIETARY_SUPPLEMENT	Seigen Alpha EV	DIETARY_SUPPLEMENT	Placebo Comparator
NCT00622401	Vaccination of Patients With Breast Cancer With Dendritic Cell/Tumor Fusions and IL-12	https://beta.clinicaltrials.gov/study/NCT00622401		TERMINATED	YES	Breast Cancer	BIOLOGICAL| Dendritic Cell/Tumor Fusion Vaccine|DRUG| Interleukin-12|DRUG| Interleukin-12	Number of Participants With Adverse Events Associated With Vaccination of Breast Cancer Patients With Dendritic Cell (DC)/Tumor Fusion Vaccine, Using CTCAE version 3, adverse events associated with the intervention were captured throughout the treatment portion of the study. All adverse events were then compiled and the number of patients who experienced these adverse events was recorded., 3 years	To Determine if Cellular and Humoral Immunity is Induced by Serial Vaccination With DC/Tumor Fusion Cells and rhIL-12., This outcome was not measured because no patients were treated with rhIL-12., 3 years		Beth Israel Deaconess Medical Center	FEMALE	ADULT, OLDER_ADULT	PHASE1|PHASE2	8	OTHER	INTERVENTIONAL	Allocation: NON_RANDOMIZED|Intervention Model: SINGLE_GROUP|Masking: NONE|Primary Purpose: TREATMENT	03-221|NCI 6040|U01CA062490|P30CA006516	2009-12	2014-10	2014-10	39503	42389	43053	0	Allocation: NON_RANDOMIZED	Intervention Model: SINGLE_GROUP	Masking: NONE	Primary Purpose: TREATMENT	2009	BIOLOGICAL	Dendritic Cell/Tumor Fusion Vaccine	DRUG	Interleukin-12	DRUG	Interleukin-12
NCT00636558	Coxsackie Virus A21 Administered Intravenously (IV) for Solid Tumour Cancers (PSX-X04)	https://beta.clinicaltrials.gov/study/NCT00636558	PSX-X04	COMPLETED	NO	Melanoma|Breast Cancer|Prostate Cancer	DRUG| CVA21	The primary objective of the study is to determine the safety and tolerability of CVA21 given by intravenous infusion in multiple escalating doses., Days 1, 2, 5, 6, 7, 8, 12, 16, 20, 28, 42, 56, 84	To obtain preliminary efficacy data, determine the time course of viraemia and its elimination post-administration of CVA21, Days 1, 2, 5, 6, 7, 8, 12, 16, 20, 28, 42, 56, 84|To characterise the time course of the anti-CVA21 antibody response, Days 1, 2, 5, 6, 7, 8, 12, 16, 20, 28, 42, 56, 84		Viralytics	ALL	ADULT, OLDER_ADULT	PHASE1	8	INDUSTRY	INTERVENTIONAL	Allocation: NA|Intervention Model: SINGLE_GROUP|Masking: NONE|Primary Purpose: TREATMENT	V937-004|PSX-X04	39507	40920	40920	39521	0	43647	0	Allocation: NA	Intervention Model: SINGLE_GROUP	Masking: NONE	Primary Purpose: TREATMENT	2008	DRUG	CVA21
NCT00741039	Prospective Trial of Vaccine Responses Against Pneumococcus and Influenza in Adult Cancer Patients 65 Years of Age and Older	https://beta.clinicaltrials.gov/study/NCT00741039		COMPLETED	YES	Breast Cancer|Lung Cancer|Prostate Cancer	BIOLOGICAL| inactivated influenza vaccine and the 23- valent pneumococcal vaccine|BIOLOGICAL| inactivated influenza vaccine and the PPV23 vaccine (Pneumovax)	Determine Response Rate of Patients > or = to 65 Yrs Diagnosed, For Pneumovax, complete response will be either seroconversion or a \>3 fold rise in titer against at least 5 of the following serotypes contained in Pneumovax (serotypes 4, 14, 19, 23, 6B, 18C, and 9V)., 8-16 weeks following vaccination.			Memorial Sloan Kettering Cancer Center	ALL	OLDER_ADULT	PHASE2	126	OTHER	INTERVENTIONAL	Allocation: NON_RANDOMIZED|Intervention Model: PARALLEL|Masking: NONE|Primary Purpose: PREVENTION	08-005	2008-08	2012-08	2012-08	39686	42296	42328	0	Allocation: NON_RANDOMIZED	Intervention Model: PARALLEL	Masking: NONE	Primary Purpose: PREVENTION	2008	BIOLOGICAL	inactivated influenza vaccine and the 23- valent pneumococcal vaccine	BIOLOGICAL	inactivated influenza vaccine and the PPV23 vaccine (Pneumovax)
NCT00769613	Emergency Use of Donor Lymphocytes in Treating Patients Who Have Undergone Donor Stem Cell Transplant and Have Cytomegalovirus Infections	https://beta.clinicaltrials.gov/study/NCT00769613		UNKNOWN	NO	Cancer	BIOLOGICAL| cytomegalovirus IE-1-specific cytotoxic T lymphocytes|BIOLOGICAL| cytomegalovirus pp65-specific cytotoxic T lymphocytes|BIOLOGICAL| therapeutic allogeneic lymphocytes|GENETIC| polymerase chain reaction|OTHER| flow cytometry|OTHER| immunological diagnostic method|OTHER| laboratory biomarker analysis	Safety|Toxicity	Time to development of cytomegalovirus (CMV)-specific immune reconstitution|CMV DNA levels|Time during post-infusion follow-up at which the dominant CMV pp65- and IE-1 epitopes for the donor is recognized by the cytotoxic T-cell lymphocytes (CTL)|Feasibility of CMV pp65- and IE-1 CTL culture after CMV vaccination of seronegative donors		Milton S. Hershey Medical Center	ALL	CHILD, ADULT, OLDER_ADULT	PHASE1	20	OTHER	INTERVENTIONAL	Allocation: |Intervention Model: |Masking: NONE|Primary Purpose: SUPPORTIVE_CARE	CDR0000615167|PSCI-PSHCI-08-051	2008-08	2014-08	0	39730	0	41626	0	Allocation:	Intervention Model:	Masking: NONE	Primary Purpose: SUPPORTIVE_CARE	2008	BIOLOGICAL	cytomegalovirus IE-1-specific cytotoxic T lymphocytes	BIOLOGICAL	cytomegalovirus pp65-specific cytotoxic T lymphocytes	BIOLOGICAL	therapeutic allogeneic lymphocytes	GENETIC	polymerase chain reaction	OTHER	flow cytometry	OTHER	immunological diagnostic method	OTHER	laboratory biomarker analysis
NCT00880464	Autologous Vaccination With Lethally Irradiated, Autologous Breast Cancer Cells Engineered to Secrete GM-CSF in Women With Operable Breast Cancer	https://beta.clinicaltrials.gov/study/NCT00880464		COMPLETED	YES	Breast Cancer	BIOLOGICAL| Autologous, Lethally Irradiated Breast Cancer Cells	Minimum Number of Vaccine Doses Created Using Participant Tumor Sample, Tumor samples were obtained via malignant effusion or a surgically accessible tumor nodule of 2 cm in greatest diameter. Tumor cells were processed to single cell suspension and transduced with adenoviral vector encoding human Granulocyte-macrophage colony-stimulating factor (GM-CSF). Then, the cells washed extensively and ir…	Median Follow-up Time by Survival Status, Participants followed for survival status. Participants who were alive were noted as such as late as December 2020., Up to 14 Years		Dana-Farber Cancer Institute	ALL	ADULT, OLDER_ADULT	PHASE1	8	OTHER	INTERVENTIONAL	Allocation: NA|Intervention Model: SINGLE_GROUP|Masking: NONE|Primary Purpose: TREATMENT	08-216	38718	2011-10	2021-06	39916	44354	44652	0	Allocation: NA	Intervention Model: SINGLE_GROUP	Masking: NONE	Primary Purpose: TREATMENT	2006	BIOLOGICAL	Autologous, Lethally Irradiated Breast Cancer Cells
NCT00924092	An Open Label Phase I Study to Eval the Safety and Tolerability of a Vaccine (GI-6207) Consisting of Whole, Heat-killed Recombinant Saccharomyces Cerevisiae (Yeast) Genetically Modified to Express CEA Protein in Adults With Metastatic CEA-expressing ...	https://beta.clinicaltrials.gov/study/NCT00924092		COMPLETED	NO	Prostate Cancer|Breast Cancer|Lung Cancer|Colorectal Cancer|Head and Neck Cancer	BIOLOGICAL| GI-6207 [Recombinant Saccharomyces Cerevisia|DRUG| (Yeast CEA Vaccine)(GI-6207[Recombinant Sarrcharomyces Cerevusua-CEA (610D)])	To determine the safety and tolerability of escalating doses of a heated-killed yeast-based vaccine that targets tumors that express CEA.	To evaluate CD4 and CD8 immunologic response. To evaluate humoral immune response to yeast antigen. To evaluate evidence of clinical benefit such as PFS, OR, &amp; decreases in circulating tumor cells &amp; tumor markers.		National Cancer Institute (NCI)	ALL	ADULT, OLDER_ADULT	PHASE1	25	NIH	INTERVENTIONAL	Allocation: NON_RANDOMIZED|Intervention Model: SINGLE_GROUP|Masking: NONE|Primary Purpose: TREATMENT	090101|09-C-0101	39885	0	41123	39982	0	43811	0	Allocation: NON_RANDOMIZED	Intervention Model: SINGLE_GROUP	Masking: NONE	Primary Purpose: TREATMENT	2009	BIOLOGICAL	GI-6207 [Recombinant Saccharomyces Cerevisia	DRUG	(Yeast CEA Vaccine)(GI-6207[Recombinant Sarrcharomyces Cerevusua-CEA (610D)])
NCT00946283	Lactobacillus in Preventing Infection in Patients Undergoing a Donor Stem Cell Transplant for Hematologic Cancer or Myelodysplastic Syndrome	https://beta.clinicaltrials.gov/study/NCT00946283		TERMINATED	NO	Breast Cancer|Chronic Myeloproliferative Disorders|Leukemia|Lymphoma|Multiple Myeloma and Plasma Cell Neoplasm|Myelodysplastic Syndromes|Myelodysplastic/Myeloproliferative Neoplasms|Neuroblastoma|Ovarian Cancer|Testicular Germ Cell Tumor	DIETARY_SUPPLEMENT| Lactobacillus rhamnosus GG	Safety as indicated by the lack of infection attributable to probiotic organisms, 3 years			Rutgers, The State University of New Jersey	ALL	ADULT, OLDER_ADULT	NA	30	OTHER	INTERVENTIONAL	Allocation: NA|Intervention Model: SINGLE_GROUP|Masking: NONE|Primary Purpose: SUPPORTIVE_CARE	060802|P30CA072720|CDR0000649274|0220090096|NCI-2012-00597	2010-03	2013-05	42291	40018	0	42769	0	Allocation: NA	Intervention Model: SINGLE_GROUP	Masking: NONE	Primary Purpose: SUPPORTIVE_CARE	2010	DIETARY_SUPPLEMENT	Lactobacillus rhamnosus GG
NCT01127074	Vaccination of Metastatic Breast Cancer Patients With a CD80-modified Allogeneic Cancer Cell Line (KS2422)	https://beta.clinicaltrials.gov/study/NCT01127074	KS2422-vacc	COMPLETED	NO	Metastatic Breast Cancer	BIOLOGICAL| KS24.22 cells	safety of KS24.22 administration, 2 years|feasibility	immunological response, 2 years|progression free survival|overall survival		University Hospital Tuebingen	FEMALE	ADULT, OLDER_ADULT	PHASE1	15	OTHER	INTERVENTIONAL	Allocation: NON_RANDOMIZED|Intervention Model: SINGLE_GROUP|Masking: NONE|Primary Purpose: TREATMENT	01 KV 9540	2002-03	2008-07	2010-01	40318	0	40318	0	Allocation: NON_RANDOMIZED	Intervention Model: SINGLE_GROUP	Masking: NONE	Primary Purpose: TREATMENT	2002	BIOLOGICAL	KS24.22 cells
NCT01152398	A Safety and Immunology Study of a Modified Vaccinia Vaccine for HER-2(+) Breast Cancer After Adjuvant Therapy	https://beta.clinicaltrials.gov/study/NCT01152398		COMPLETED	NO	Breast Cancer	BIOLOGICAL| MVA-BN-HER2	Number and type of adverse events as a measure of safety and tolerability of multiple vaccinations, 18 months	Type and duration of immune response measured over time to repeat vaccine administrations, 18 months		Bavarian Nordic	FEMALE	ADULT, OLDER_ADULT	PHASE1	15	INDUSTRY	INTERVENTIONAL	Allocation: NA|Intervention Model: SINGLE_GROUP|Masking: NONE|Primary Purpose: TREATMENT	BNIT-BR-003	2010-06	2012-09	2012-09	40358	0	43538	0	Allocation: NA	Intervention Model: SINGLE_GROUP	Masking: NONE	Primary Purpose: TREATMENT	2010	BIOLOGICAL	MVA-BN-HER2
NCT01249443	Paclitaxel and Carboplatin in Treating Patients With Metastatic or Recurrent Solid Tumors and HIV Infection	https://beta.clinicaltrials.gov/study/NCT01249443		TERMINATED	NO	HIV Infection|Recurrent Anal Cancer|Recurrent Breast Cancer|Recurrent Esophageal Cancer|Recurrent Gastric Cancer|Recurrent Metastatic Squamous Neck Cancer With Occult Primary|Recurrent Non-small Cell Lung Cancer|Recurrent Ovarian Epithelial Cancer|Recurrent Salivary Gland Cancer|Recurrent Squamous Cell Carcinoma of the Hypopharynx|Recurrent Squamous Cell Carcinoma of the Larynx|Recurrent Squamous…	DRUG| vorinostat|OTHER| diagnostic laboratory biomarker analysis|OTHER| pharmacological study|DRUG| carboplatin|DRUG| paclitaxel	Incidence of adverse events during paclitaxel and carboplatin treatment according to dose-limiting toxicities (DLTs), graded using Common Terminology Criteria for Adverse Events version 4.0 (CTCAE v4.0), 21 days	Response rates in patients with lung, head and neck, and esophageal cancers assessed by Response Evaluation Criteria for Solid Tumors (RECIST) 1.1, For each stratum, binomial proportions and their 95% confidence intervals will be used to preliminarily assess response rates of the therapeutic combination in lung, head and neck, and esophageal cancers., Up to 3 years|Effects of therapy on HIV viral…		AIDS Malignancy Consortium	ALL	ADULT, OLDER_ADULT	PHASE1	17	NETWORK	INTERVENTIONAL	Allocation: NA|Intervention Model: SINGLE_GROUP|Masking: NONE|Primary Purpose: TREATMENT	AMC-078|NCI-2011-02511|CDR0000689900|AMC-078|AMC-078|U01CA121947	2013-11	2016-05	2017-12	40511	0	44041	0	Allocation: NA	Intervention Model: SINGLE_GROUP	Masking: NONE	Primary Purpose: TREATMENT	2013	DRUG	vorinostat	OTHER	diagnostic laboratory biomarker analysis	OTHER	pharmacological study	DRUG	carboplatin	DRUG	paclitaxel
NCT01286168	Trial of Drain Antisepsis After Tissue Expander Breast Reconstruction	https://beta.clinicaltrials.gov/study/NCT01286168		COMPLETED	YES	Nonmalignant Breast Conditions|Breast Cancer	DEVICE| Sodium hypochlorite (Dakin's Solution)|DEVICE| Chlorhexidine gluconate disk|PROCEDURE| Control|DEVICE| Occlusive Adhesive Dressing	Number of Subjects With Drain Bulb Fluid Bacterial Colonization at Approximately 1 Week, Bacterial growth was defined as plate growth of 1+ or greater. Drains were removed at variable times across patients, per clinical indication. When clinically indicated, some patients did have their drains removed at the one week visit, in which case they only had one bulb fluid culture., Approximately 1 week…	Number of Subjects With Drain Tubing Colonization at Removal, Drain tubing colonization was defined as greater than 50 colony forming units. Drains were removed at variable timepoints based on the clinical situation., Approximately two weeks after surgery|Number of Subjects With Drain Bulb Fluid Bacterial Colonization at Removal, Bacterial growth was defined as plate growth of 1+ or greater. Drai…		Mayo Clinic	ALL	ADULT, OLDER_ADULT	PHASE2	110	OTHER	INTERVENTIONAL	Allocation: RANDOMIZED|Intervention Model: FACTORIAL|Masking: SINGLE (INVESTIGATOR)|Primary Purpose: PREVENTION	10-008061|UL1TR000135	2011-05	2013-11	2013-11	40574	41925	41992	0	Allocation: RANDOMIZED	Intervention Model: FACTORIAL	Masking: SINGLE (INVESTIGATOR)	Primary Purpose: PREVENTION	2011	DEVICE	Sodium hypochlorite (Dakin's Solution)	DEVICE	Chlorhexidine gluconate disk	PROCEDURE	Control	DEVICE	Occlusive Adhesive Dressing
NCT01291420	Dendritic Cell Vaccination for Patients With Solid Tumors	https://beta.clinicaltrials.gov/study/NCT01291420		COMPLETED	NO	Glioblastoma|Renal Cell Carcinoma|Sarcomas|Breast Cancers|Malignant Mesothelioma|Colorectal Tumors	BIOLOGICAL| autologous dendritic cell vaccination	Immunogenicity of intradermal DC vaccination, Immunogenicity of intradermal DC vaccination (cellular + humoral immunity against WT1 antigen) as measured by: 1. In vivo cytokine response (serum concentration of cytokines) 2. In vivo anti-WT1 antibody responses 3. In vitro T cell reactivity towards MHC class I and II-restricted WT1 epitopes by multiplex-cytokine assay using peripheral blood and DTH…			University Hospital, Antwerp	ALL	ADULT, OLDER_ADULT	PHASE1|PHASE2	48	OTHER	INTERVENTIONAL	Allocation: NA|Intervention Model: SINGLE_GROUP|Masking: NONE|Primary Purpose: TREATMENT	CCRG 11-001	40301	42485	43225	40582	0	45058	0	Allocation: NA	Intervention Model: SINGLE_GROUP	Masking: NONE	Primary Purpose: TREATMENT	2010	BIOLOGICAL	autologous dendritic cell vaccination
NCT01390064	Vaccination of High Risk Breast Cancer Patients	https://beta.clinicaltrials.gov/study/NCT01390064		COMPLETED	YES	Stage IV Breast Cancer	BIOLOGICAL| Vaccination with Mimotope P10s-PADRE/MONTANIDE ISA 51 VG	Number of Participants With a Dose-limiting Toxicity (Defined as an Adverse Event of Grade 3 or Higher), The safety and tolerability of the P10s-PADRE/MONTANIDE ISA51 VG vaccine will be determined by toxicity assessments throughout the duration of the study. Subjects will be evaluated for toxicity using the National Cancer Institute (NCI) Common Terminology Criteria for Adverse Events (CTCAE) Ver…			University of Arkansas	FEMALE	ADULT, OLDER_ADULT	PHASE1	6	OTHER	INTERVENTIONAL	Allocation: NON_RANDOMIZED|Intervention Model: PARALLEL|Masking: NONE|Primary Purpose: TREATMENT	110396	2011-07	2018-07	2019-07	40732	43307	43697	Study Protocol and Statistical Analysis Plan	Allocation: NON_RANDOMIZED	Intervention Model: PARALLEL	Masking: NONE	Primary Purpose: TREATMENT	2011	BIOLOGICAL	Vaccination with Mimotope P10s-PADRE/MONTANIDE ISA 51 VG
NCT01427400	The Use of Botulinum Toxin A in Two-Stage Tissue Expander/ Implant Breast Reconstruction	https://beta.clinicaltrials.gov/study/NCT01427400	Botox	UNKNOWN	NO	Breast Neoplasms|Neoplasms by Site|Neoplasms|Breast Diseases|Skin Diseases	DRUG| Botulinum Toxin-A|DRUG| Saline	Change from Baseline in Quality of life and patient satisfaction using the Breast-Q, The Breast-QÂ© is a patient reported outcome measure (PROM) for breast surgery that was rigorously developed to accurately measure patient reported satisfaction and quality of life (QOL). (http://www.mskcc.org/mskcc/shared/Breast-Q/index.html). The BREAST-Q was developed and validated with adherence to internatio…	Patient-reported pain,using the BPI (Brief Pain Inventory) and Pain Diary during the expansion phase (initial to final expansion) and in the long-term period (6 and 12 months)., The BPI is a common patient-reported instrument used to assess clinical pain. The BPI assesses the severity of pain and the impact of pain on daily functions in patients with pain from chronic diseases or conditions or ac…		University of British Columbia	FEMALE	ADULT, OLDER_ADULT	PHASE4	128	OTHER	INTERVENTIONAL	Allocation: RANDOMIZED|Intervention Model: PARALLEL|Masking: TRIPLE (PARTICIPANT, CARE_PROVIDER, OUTCOMES_ASSESSOR)|Primary Purpose: TREATMENT	H10-03166	2011-10	2016-12	2017-12	40787	0	42580	0	Allocation: RANDOMIZED	Intervention Model: PARALLEL	Masking: TRIPLE (PARTICIPANT, CARE_PROVIDER, OUTCOMES_ASSESSOR)	Primary Purpose: TREATMENT	2011	DRUG	Botulinum Toxin-A	DRUG	Saline
NCT01431196	Trial With Autologous Dendritic Cell Vaccination in Patients With Stage II-III HER2 Negative Breast Cancer	https://beta.clinicaltrials.gov/study/NCT01431196		COMPLETED	NO	Stage II Breast Cancer|Stage III Breast Cancer	BIOLOGICAL| Autologous dendritic cell vaccination	pathologic complete response (pCR) in the breast and the axilla, 6 months after starting chemotherapy	Number of participants with adverse events, During the 6-24 months of administration of the vaccine|Impact of the vaccine on patients DFS and OS, We will compare our cohort of patients vaccinated and treated with chemotherapy, surgery and radiation therapy with an historic cohort in our center treated with the same schedule of chemotherapy , surgery and radiation therapy without the vaccine, thre…		Clinica Universidad de Navarra, Universidad de Navarra	ALL	ADULT, OLDER_ADULT	PHASE2	29	OTHER	INTERVENTIONAL	Allocation: NA|Intervention Model: SINGLE_GROUP|Masking: NONE|Primary Purpose: TREATMENT	DEND/CM	2011-02	2012-06	2013-12	40795	0	42509	0	Allocation: NA	Intervention Model: SINGLE_GROUP	Masking: NONE	Primary Purpose: TREATMENT	2011	BIOLOGICAL	Autologous dendritic cell vaccination
NCT01591746	Botulinum Toxin A (Botox) in Tissue Expander Breast Reconstruction	https://beta.clinicaltrials.gov/study/NCT01591746		COMPLETED	YES	Breast Cancer|Pain, Postoperative|BRCA1 Mutation|BRCA2 Mutation|Breast Diseases|Neoplasms	DRUG| Botulinum Toxin Type A|DRUG| Placebo	Change From Baseline in Average Pain Scores Using a Numeric Pain Intensity Scale, The numeric pain intensity scale (NPIS) will be completed at the preoperative visit and again at the first postoperative visit. The NPIS is a visual analog scale (VAS) commonly used to assess clinical pain. Subjects are asked to rate their pain on a scale from 0 to 10, where 0 is no pain and 10 is the worst pain ima…	Initial Intraoperative Fill Volume in Milliliters (mL), The amount of initial intraoperative fill volume in milliliters (mL) in the tissue expander at the time of surgery divided by the manufacturers recommended total tissue expander volume will be measured. Each breast will be measured separately., Single intra-operative measurement at first surgery|Number of Tissue Expansion Visits, The total n…		Mayo Clinic	FEMALE	ADULT, OLDER_ADULT	PHASE3	131	OTHER	INTERVENTIONAL	Allocation: RANDOMIZED|Intervention Model: PARALLEL|Masking: QUADRUPLE (PARTICIPANT, CARE_PROVIDER, INVESTIGATOR, OUTCOMES_ASSESSOR)|Primary Purpose: SUPPORTIVE_CARE	11-001687	2012-08	42934	42934	41033	43565	43748	Study Protocol and Statistical Analysis Plan	Allocation: RANDOMIZED	Intervention Model: PARALLEL	Masking: QUADRUPLE (PARTICIPANT, CARE_PROVIDER, INVESTIGATOR, OUTCOMES_ASSESSOR)	Primary Purpose: SUPPORTIVE_CARE	2012	DRUG	Botulinum Toxin Type A	DRUG	Placebo
NCT01703754	Adenoviral Vector Monotherapy or Combination With Chemotherapy in Subjects With Recurrent/Metastatic Breast Cancer.	https://beta.clinicaltrials.gov/study/NCT01703754		COMPLETED	NO	Breast Cancer Nos Metastatic Recurrent	GENETIC| Ad-RTS-hIL-12 and Veledimex|DRUG| Palifosfamide	Safety and tolerability of study drug therapy based on type and rate of adverse events and 16-week PFS rate., Approximately 24 weeks-Beginning from the time a patient signs the informed consent to the Follow up Tumor Assessment visit	Objective response rate (ORR) by modified RECIST v1.1, Proportion of subjects achieving a confirmed PR or CR according to modified RECIST v1.1, Approximately 24 weeks- From first study drug dose to Follow-Up Tumor Assessment Visit|Clinical Benefit rate: proportion of subjects with CR, PR, or SD by modified RECIST v1.1, Approximately 24 weeks|Estimate PFS by modified RECIST v1.1, Approximately 24 …		Alaunos Therapeutics	ALL	ADULT, OLDER_ADULT	PHASE2	12	INDUSTRY	INTERVENTIONAL	Allocation: RANDOMIZED|Intervention Model: PARALLEL|Masking: NONE|Primary Purpose: TREATMENT	ATI001-201	2013-03	2014-12	2014-12	41192	0	42031	0	Allocation: RANDOMIZED	Intervention Model: PARALLEL	Masking: NONE	Primary Purpose: TREATMENT	2013	GENETIC	Ad-RTS-hIL-12 and Veledimex	DRUG	Palifosfamide
NCT01723592	Orall Administered Probiotics to Improve the Quality of the Vaginal Flora of Women With Breast Cancer and Chemotherapy.	https://beta.clinicaltrials.gov/study/NCT01723592		COMPLETED	NO	Breast Cancer	DIETARY_SUPPLEMENT| Probiotics|DIETARY_SUPPLEMENT| Oral lactose placebo	change in Nugent score between baseline and end of treatment (improvement or no improvement), Using Nugent scoring system, from each participant first swab from the vagina will be taken before start of oral probiotic use.(baseline information) Second swab will be taken on the day following the last administration.(information about change in Nugent), day 0, 7 and day 14 of oral probiotic applicat…	Isolation of specific Lactobacilli from vaginal microbiologic cultures after oral administration of probiotic, From each participant, a vaginal swab for microbiologic cultures will be taken on the first day and that following the last administration for Isolation of oral applied probiotic strains as well as non-lactobacilli-flora., day 0, 7 and day 14 after oral probiotic application		Medical University of Vienna	FEMALE	ADULT	NA	27	OTHER	INTERVENTIONAL	Allocation: RANDOMIZED|Intervention Model: SINGLE_GROUP|Masking: DOUBLE (PARTICIPANT, INVESTIGATOR)|Primary Purpose: SUPPORTIVE_CARE	MUW EK 1417/2012	2012-10	2016-08	2016-10	41221	0	42892	0	Allocation: RANDOMIZED	Intervention Model: SINGLE_GROUP	Masking: DOUBLE (PARTICIPANT, INVESTIGATOR)	Primary Purpose: SUPPORTIVE_CARE	2012	DIETARY_SUPPLEMENT	Probiotics	DIETARY_SUPPLEMENT	Oral lactose placebo
NCT01846091	Viral Therapy In Treating Patients With Recurrent or Metastatic Squamous Cell Carcinoma of the Head and Neck Cancer or Metastatic Breast Cancer	https://beta.clinicaltrials.gov/study/NCT01846091		COMPLETED	NO	Estrogen Receptor Negative|Estrogen Receptor Positive|Head and Neck Squamous Cell Carcinoma|HER2/Neu Negative|HER2/Neu Positive|Invasive Breast Carcinoma|Progesterone Receptor Negative|Progesterone Receptor Positive|Recurrent Head and Neck Carcinoma|Stage IV Breast Cancer|Triple-Negative Breast Carcinoma	OTHER| Laboratory Biomarker Analysis|BIOLOGICAL| Oncolytic Measles Virus Encoding Thyroidal Sodium Iodide Symporter	MTD defined as the dose level below the lowest dose that induces dose-limiting toxicity (DLT) as assessed by the National Cancer (NCI) CTCAE v. 4.0, 4 weeks|Number of toxicity incidents defined as adverse events that are classified as either possibly, probably, or definitely related to study treatment, Assessed by the NCI CTCAE v. 4.0. Toxicity data will be summarized for MV-NIS virus cohorts., U…	Number of responses using Response Evaluation Criteria in Solid Tumors (RECIST) v. 1.1, Responses will be summarized separately for MV-NIS virus by simple descriptive summary statistics delineating complete and partial responses as well as stable and progressive disease., Up to 2 years|Time to tumor progression, The time to tumor progression will be summarized by Kaplan-Meier curve., Up to 2 years	Biodistribution of virally infected cells, assessed using SPECT/CT, Descriptive statistics and simple scatter plots will form the basis of presentation. Correlations with other outcome measures will be carried out by standard parametric and nonparametric correlation procedures (Pearson's and Spearman's coefficients). Prerequisite normality testing carried out via standard Shapiro-Wilk testing. Wh…	Mayo Clinic	ALL	ADULT, OLDER_ADULT	PHASE1	12	OTHER	INTERVENTIONAL	Allocation: NA|Intervention Model: SINGLE_GROUP|Masking: NONE|Primary Purpose: TREATMENT	MC0979|NCI-2013-00811|MC0979	41373	43726	43795	41397	0	44971	0	Allocation: NA	Intervention Model: SINGLE_GROUP	Masking: NONE	Primary Purpose: TREATMENT	2013	OTHER	Laboratory Biomarker Analysis	BIOLOGICAL	Oncolytic Measles Virus Encoding Thyroidal Sodium Iodide Symporter
NCT01899690	Antibiotics and Tissue Expanders in Breast Reconstruction	https://beta.clinicaltrials.gov/study/NCT01899690		WITHDRAWN	NO	Complications; Breast Prosthesis, Infection or Inflammation	DRUG| antibiotic	Surgical site infection, Surgical site infection (as defined by CDC consensus guidelines) up to 1 year after implant-based breast reconstruction, one year	Surgical site infection requiring implant/expander removal, one year		Emory University	FEMALE	ADULT, OLDER_ADULT	PHASE4	0	OTHER	INTERVENTIONAL	Allocation: RANDOMIZED|Intervention Model: PARALLEL|Masking: NONE|Primary Purpose: PREVENTION	IRB00063849	2016-06	2017-08	2017-12	41470	0	42790	0	Allocation: RANDOMIZED	Intervention Model: PARALLEL	Masking: NONE	Primary Purpose: PREVENTION	2016	DRUG	antibiotic
NCT01931644	At-Home Research Study for Patients With Autoimmune, Inflammatory, Genetic, Hematological, Infectious, Neurological, CNS, Oncological, Respiratory, Metabolic Conditions	https://beta.clinicaltrials.gov/study/NCT01931644		RECRUITING	NO	All Diagnosed Health Conditions|ADD/ADHD|Alopecia Areata|Ankylosing Spondylitis|Asthma|Atopic Dermatitis Eczema|Beta Thalassemia|Bipolar Disorder|Breast Cancer|Celiac Disease|Cervical Cancer|Chronic Inflammatory Demyelinating Polyneuropathy|Chronic Kidney Diseases|Chronic Obstructive Pulmonary Disease|Colon Cancer|Colorectal Cancer|Crohn's Disease|Cystic Fibrosis|Depression|Diabetes Mellitus|Duch…	0	Biospecimen & Clinical Data Collection, To collect enough biospecimens and associated clinical data to allow researchers to come to statistically relevant scientific results, 10 years			Sanguine Biosciences	ALL	ADULT, OLDER_ADULT	0	20000	INDUSTRY	OBSERVATIONAL	Observational Model: |Time Perspective: p	SAN-BB-01	2013-07	2025-08	2040-12	41515	0	43746	0	Observational Model:	Time Perspective: p			2013	Observational
NCT02140996	Safety Study of Human MUC-1 (Mucin-1) Adenoviral Vector Vaccine for Immunotherapy of Epithelial Cancers	https://beta.clinicaltrials.gov/study/NCT02140996	MUC-1	UNKNOWN	NO	Epithelial Cancers of the Lung, Breast, Ovary, Prostate and Colon	DRUG| Ad-sig-hMUC-1/ecdCD40L vector vaccine	Assessment of a safe, tolerable, and immunologically active dose level of the Ad-sig-hMUC-1/ecdCD40L vector vaccine, Traditional 3+3 dose escalation scheme is employed for this trial. This trial has 6 cohorts with 3 subjects for each cohort. Subjects in the 1st cohort will receive the lowest planned dose of the vector, 1 x 10\^9 VP. If no patient in the 1st cohort experiences Dose limiting toxici…			Singapore Clinical Research Institute	ALL	ADULT, OLDER_ADULT	PHASE1	24	OTHER	INTERVENTIONAL	Allocation: NA|Intervention Model: SINGLE_GROUP|Masking: NONE|Primary Purpose: TREATMENT	MUC-1	2014-09	2017-03	2017-06	41775	0	42657	0	Allocation: NA	Intervention Model: SINGLE_GROUP	Masking: NONE	Primary Purpose: TREATMENT	2014	DRUG	Ad-sig-hMUC-1/ecdCD40L vector vaccine
NCT02179515	Safety and Tolerability of a Modified Vaccinia Ankara (MVA)-Based Vaccine Modified to Express Brachyury and T-cell Costimulatory Molecules (MVA-Brachyury-TRICOM)	https://beta.clinicaltrials.gov/study/NCT02179515		COMPLETED	YES	Lung Cancer|Breast Cancer|Prostate Cancer|Tumors (Others)|Ovarian Cancer	BIOLOGICAL| MVA-brachyury- TRICOM	Number of Participants With Serious and Non-serious Adverse Events Assessed by the Common Terminology Criteria for Adverse Events (CTCAE v4.0), Here is the count of participants with serious and non-serious adverse events assessed by the Common Terminology Criteria for Adverse Events (CTCAE v4.0). A non-serious adverse event is any untoward medical occurrence. A serious adverse event is an advers…	Number of Participants With Brachyury-Specific T-cell Responses Developed After 1, 2, and 3 Vaccinations, A fluorescence activated cell sorting (FACS)-based assay for cluster of differentiation 4 (CD4) or cluster of differentiation 8 (CD8) T-cells expressing the cytokines interferon (IFN) gamma, interleukin 2 (IL2), and tumor necrosis factor (TNF) alpha, and/or cluster of differentiation 107a (CD…	Correlation of Brachyury Expression in Tissue Samples With Clinical Outcomes., Correlation of brachyury expression in tissue samples with clinical outcomes., 2 -3 years	National Cancer Institute (NCI)	ALL	ADULT, OLDER_ADULT	PHASE1	38	NIH	INTERVENTIONAL	Allocation: NA|Intervention Model: SINGLE_GROUP|Masking: NONE|Primary Purpose: TREATMENT	140142|14-C-0142	41818	42831	43159	41822	44180	44222	Study Protocol and Statistical Analysis Plan|Informed Consent Form	Allocation: NA	Intervention Model: SINGLE_GROUP	Masking: NONE	Primary Purpose: TREATMENT	2014	BIOLOGICAL	MVA-brachyury- TRICOM
NCT02229084	Vaccination of High Risk Breast Cancer Patients	https://beta.clinicaltrials.gov/study/NCT02229084		COMPLETED	NO	Breast Cancer|Breast Neoplasms	BIOLOGICAL| Chemovax - P10s-PADRE/ MONTANIDEâ„¢ ISA 51 VG + Doxorubicin + Cyclophosphamide + Docetaxel (or Paclitaxel)	Identify a feasible schedule of vaccination relative to SoC neoadjuvant chemotherapy when the Chemovax are administered concurrently., Number of participants with sufficiently high anti-P10s immunoglobulin-G response Feasibility will be evaluated in terms of 1. Generation of a sufficiently high anti-P10s immunoglobulin-G response 2. Safety and tolerability of the combination of vaccine and chemot…			University of Arkansas	FEMALE	ADULT, OLDER_ADULT	PHASE1|PHASE2	50	OTHER	INTERVENTIONAL	Allocation: NON_RANDOMIZED|Intervention Model: SEQUENTIAL|Masking: NONE|Primary Purpose: TREATMENT	202556	42018	44929	44929	41880	0	44956	0	Allocation: NON_RANDOMIZED	Intervention Model: SEQUENTIAL	Masking: NONE	Primary Purpose: TREATMENT	2015	BIOLOGICAL	Chemovax - P10s-PADRE/ MONTANIDEâ„¢ ISA 51 VG + Doxorubicin + Cyclophosphamide + Docetaxel (or Paclitaxel)
NCT02276300	HER2-Peptide Vaccination of Patients With Solid Tumors	https://beta.clinicaltrials.gov/study/NCT02276300	HER2	COMPLETED	NO	Gastric Cancer|Breast Cancer	DRUG| Cyclophosphamide|DRUG| Sargramostim|DRUG| HER2-Peptid-Vakzine|DRUG| Imiquimod	Safety and tolerability of HER2-derived peptide vaccination measured by clinical and chemical parameters., To examine the safety and tolerability of HER2-derived peptide vaccination in patients with stage IV metastasized breast or gastric cancer with documented stable disease or objective response after at least first line systemic chemotherapy/radiotherapy for advanced disease., Safety measureme…			Technical University of Munich	ALL	ADULT, OLDER_ADULT	PHASE1	2	OTHER	INTERVENTIONAL	Allocation: NA|Intervention Model: SINGLE_GROUP|Masking: NONE|Primary Purpose: TREATMENT	ATZ-1068-KRA-20I	2014-12	42934	43294	41940	0	43789	0	Allocation: NA	Intervention Model: SINGLE_GROUP	Masking: NONE	Primary Purpose: TREATMENT	2014	DRUG	Cyclophosphamide	DRUG	Sargramostim	DRUG	HER2-Peptid-Vakzine	DRUG	Imiquimod
NCT02395614	Surgical Site Infection With 0.05% Chlorhexidine (CHG) Compared to Triple Antibiotic Irrigation	https://beta.clinicaltrials.gov/study/NCT02395614		COMPLETED	YES	Breast Cancer	DRUG| Chlorhexidine irrigation|DRUG| triple antibiotic irrigation	Number of Participants With Surgical Site Infection, At all postoperative visits with the reconstructive surgeon, patients were thoroughly examined for presence of SSI (cellulitis, purulent drainage). SSI was defined as any instance where antibiotics were restarted or where erythema, cellulitis, warmth, purulent drainage, or fever occurred. SSI was further classified in 3 categories: minor when r…	Number of Participants With Flap Necrosis, Hematoma, and Seroma, At all postoperative visits with the reconstructive surgeon, patients were thoroughly examined for presence of necrosis, seroma, or hematoma., 6 months		Vanderbilt University Medical Center	FEMALE	ADULT, OLDER_ADULT	NA	88	OTHER	INTERVENTIONAL	Allocation: RANDOMIZED|Intervention Model: SINGLE_GROUP|Masking: DOUBLE (PARTICIPANT, OUTCOMES_ASSESSOR)|Primary Purpose: TREATMENT	140231	2015-12	2020-12	2020-12	42086	44511	44587	Study Protocol and Statistical Analysis Plan|Informed Consent Form	Allocation: RANDOMIZED	Intervention Model: SINGLE_GROUP	Masking: DOUBLE (PARTICIPANT, OUTCOMES_ASSESSOR)	Primary Purpose: TREATMENT	2015	DRUG	Chlorhexidine irrigation	DRUG	triple antibiotic irrigation
NCT02479347	Wound Infections in Breast Cancer Surgery After Preoperative Skin Preparation With Chlorhexidine vs. Povidone-iodine	https://beta.clinicaltrials.gov/study/NCT02479347		COMPLETED	NO	Wound Infection|Breast Neoplasms	DRUG| Chlorhexidine|DRUG| Povidone-Iodine	Incidence of wound infection after surgery (composite outcome), Overall incidence of surgical site infections after surgery, 30 days after surgery without breast implant and 180 days after surgery with implant	Incidence of deep surgical site infection after surgery without implant, Overall incidence of surgical site infections after surgery without implant, 30 days after surgery|Incidence of deep surgical site infection after surgery with implant, Overall incidence of surgical site infections after surgery with implant, 180 days after surgery|Risk factors for surgical site infection evaluation, Multiva…	Cost-effective analysis, Cost-effective analysis if one treatment proves significantly superior to the other, 180 days after surgery	Fondazione IRCCS Istituto Nazionale dei Tumori, Milano	ALL	ADULT, OLDER_ADULT	PHASE4	2158	OTHER	INTERVENTIONAL	Allocation: RANDOMIZED|Intervention Model: PARALLEL|Masking: TRIPLE (PARTICIPANT, INVESTIGATOR, OUTCOMES_ASSESSOR)|Primary Purpose: PREVENTION	INT-81/12|2012-002460-27	2013-03	2016-09	2016-09	42179	0	44448	0	Allocation: RANDOMIZED	Intervention Model: PARALLEL	Masking: TRIPLE (PARTICIPANT, INVESTIGATOR, OUTCOMES_ASSESSOR)	Primary Purpose: PREVENTION	2013	DRUG	Chlorhexidine	DRUG	Povidone-Iodine
NCT02576665	A Study of Toca 511, a Retroviral Replicating Vector, Combined With Toca FC in Patients With Solid Tumors or Lymphoma (Toca 6)	https://beta.clinicaltrials.gov/study/NCT02576665		TERMINATED	NO	Colorectal Cancer|Triple Negative Breast Cancer|Pancreatic Cancer|Non-Small Cell Lung Cancer|Head and Neck Cancer|Ovarian Cancer|Lymphoma|Sarcoma|Bladder Cancer|Melanoma|IDH1 Mutated Solid Tumors|IDH1 Mutated or MGMT Methylated Recurrent HGG (Not Recruiting)	BIOLOGICAL| Toca 511|DRUG| Toca FC	Changes from baseline in immune activity in tumor and peripheral blood, Baseline to Weeks 9-10			Tocagen Inc.	ALL	ADULT, OLDER_ADULT	PHASE1	21	INDUSTRY	INTERVENTIONAL	Allocation: NA|Intervention Model: SINGLE_GROUP|Masking: NONE|Primary Purpose: TREATMENT	Tg 511-15-02	2016-07	2019-05	43819	42292	0	43868	0	Allocation: NA	Intervention Model: SINGLE_GROUP	Masking: NONE	Primary Purpose: TREATMENT	2016	BIOLOGICAL	Toca 511	DRUG	Toca FC
NCT02696759	Gut Microbiome & Gastrointestinal Toxicities as Determinants of Response to Neoadjuvant Chemo for Advanced Breast Cancer	https://beta.clinicaltrials.gov/study/NCT02696759		TERMINATED	YES	Breast Cancer	OTHER| Blood & Fecal Collection	Number of Subjects Who Complete Fecal Collection, At least one fecal kit collected, Through study completion, an average of 18 months			University of Arkansas	FEMALE	ADULT, OLDER_ADULT	NA	15	OTHER	INTERVENTIONAL	Allocation: NA|Intervention Model: SINGLE_GROUP|Masking: NONE|Primary Purpose: BASIC_SCIENCE	204897	2016-07	2021-08	2021-08	42431	44435	44636	Study Protocol and Statistical Analysis Plan	Allocation: NA	Intervention Model: SINGLE_GROUP	Masking: NONE	Primary Purpose: BASIC_SCIENCE	2016	OTHER	Blood & Fecal Collection
NCT02816112	Granulocyte-colony Stimulating Factors or Antibiotics for Primary Prophylaxis for Febrile Neutropenia	https://beta.clinicaltrials.gov/study/NCT02816112	REaCT-TC2	COMPLETED	NO	Early Stage Breast Cancer	DRUG| Ciprofloxacin|DRUG| Neupogen	Febrile neutropenia, Number of participants with febrile neutropenia, 2 years|Treatment-related hospitalization, Number of participants admitted to hospital for treatment-related reasons, 2 years	Chemotherapy dose reduction, Number of participants who receive a dose reduction of their TC chemotherapy, 2 years|Chemotherapy dose delay, Number of participants who receive a dose delay in their TC chemotherapy, 2 years|Chemotherapy discontinuation, Number of participants who stop TC chemotherapy for any reason, 2 years|Microbiologic infections, Number of participants who have a microbiologic i…		Ottawa Hospital Research Institute	ALL	ADULT, OLDER_ADULT	PHASE4	458	OTHER	INTERVENTIONAL	Allocation: RANDOMIZED|Intervention Model: PARALLEL|Masking: NONE|Primary Purpose: TREATMENT	OTT 16-03	2016-09	2020-03	2020-04	42549	0	43978	0	Allocation: RANDOMIZED	Intervention Model: PARALLEL	Masking: NONE	Primary Purpose: TREATMENT	2016	DRUG	Ciprofloxacin	DRUG	Neupogen
NCT02938442	Vaccination of Triple Negative Breast Cancer Patients	https://beta.clinicaltrials.gov/study/NCT02938442		COMPLETED	NO	Triple Negative Breast Cancer|Breast Neoplasms	BIOLOGICAL| P10s-PADRE with MONTANIDEâ„¢ ISA 51 VG + Doxorubicin + Cyclophosphamide + Paclitaxel|DRUG| Doxorubicin + Cyclophosphamide + Paclitaxel	Safety/tolerability, Monitor the safety and tolerability of the investigational product, P10s-PADRE in MONTANIDETM ISA 51 VG, when it is administered in combination with SoC Neoadjuvant chemotherapy., At the time of definitive surgery (4-8 weeks after chemo); between Week 20 and Week 23|Demonstration of clinical response, Determine if the Chemo+vaccine regimen in TNBC would lead to a significantl…			University of Arkansas	FEMALE	ADULT, OLDER_ADULT	PHASE1|PHASE2	24	OTHER	INTERVENTIONAL	Allocation: RANDOMIZED|Intervention Model: PARALLEL|Masking: NONE|Primary Purpose: TREATMENT	206010	43490	44935	44935	42662	0	44956	0	Allocation: RANDOMIZED	Intervention Model: PARALLEL	Masking: NONE	Primary Purpose: TREATMENT	2019	BIOLOGICAL	P10s-PADRE with MONTANIDEâ„¢ ISA 51 VG + Doxorubicin + Cyclophosphamide + Paclitaxel	DRUG	Doxorubicin + Cyclophosphamide + Paclitaxel
NCT03004183	SBRT and Oncolytic Virus Therapy Before Pembrolizumab for Metastatic TNBC and NSCLC	https://beta.clinicaltrials.gov/study/NCT03004183	STOMP	ACTIVE_NOT_RECRUITING	YES	Metastatic Non-small Cell Lung Cancer|Metastatic Triple-negative Breast Cancer	BIOLOGICAL| ADV/HSV-tk|DRUG| Valacyclovir|RADIATION| SBRT|DRUG| Pembrolizumab	Objective Response Rate, The objective response rate (ORR) of ADV/HSV-tk plus (+) valacyclovir therapy in combination with SBRT used as a window of opportunity treatment before pembrolizumab in patients with metastatic TNBC and metastatic NSCLC. Response Evaluation Criteria in Solid Tumors (RECIST) 1.1 will be used to assess treatment response. Modified immune-related response criteria (irRC; der…	Duration of Response, Duration of response to ADV/HSV-tk plus valacyclovir therapy in combination with SBRT followed by pembrolizumab, 30 days after the last dose of pembrolizumab until disease progression, initiating a non-study cancer treatment, withdrawing consent, or becoming lost to follow-up. Median duration of follow-up was 8.3 months (95% CI 3.0-10.1 months).|Overall Survival Rate, Overal…	Computed Tomography-based Response of a Non-target Lesion, Measure the computed tomography-based response (RECIST 1.1) of a non-target lesion to ADV/HSV-tk plus valacyclovir therapy in combination with SBRT followed by pembrolizumab, baseline and 30 days after the last dose of pembrolizumab|Change in Immunohistochemical Expression of Tumor-infiltrating Lymphocytes in Tumor Biopsy Tissues, Measure…	The Methodist Hospital Research Institute	ALL	ADULT, OLDER_ADULT	PHASE2	57	OTHER	INTERVENTIONAL	Allocation: NA|Intervention Model: SINGLE_GROUP|Masking: NONE|Primary Purpose: TREATMENT	Pro00015649	42917	44764	2023-11	42732	44803	44951	Study Protocol and Statistical Analysis Plan	Allocation: NA	Intervention Model: SINGLE_GROUP	Masking: NONE	Primary Purpose: TREATMENT	2017	BIOLOGICAL	ADV/HSV-tk	DRUG	Valacyclovir	RADIATION	SBRT	DRUG	Pembrolizumab
NCT03110445	Cancer/Testis Antigen Immunotherapy Phase I Study With 740-CTA Vaccinia Virus	https://beta.clinicaltrials.gov/study/NCT03110445	rVV-740CTA	WITHDRAWN	NO	Breast Carcinoma	BIOLOGICAL| rVV-740CTA	number of adverse Events, Safety measured by assessment of number of adverse events that have occured, 2 years|number of serious adverse Events, Safety measured by assessment of number of serious adverse Events that have occured, 2 years	Evolution of Immune reactivity to the CTA, Vaccine epitopes specific CD8+ T-cell responses will be evaluated from peripheral blood samples prior, during and after treatment., 18 months|Disease free survival, number of patients with no relapse of disease at timepoint 2 years, 2 years|Overall survival, number of patients still living at timepoint 2 years, 2 years		University Hospital, Basel, Switzerland	ALL	ADULT, OLDER_ADULT	PHASE1	0	OTHER	INTERVENTIONAL	Allocation: NA|Intervention Model: SINGLE_GROUP|Masking: NONE|Primary Purpose: TREATMENT	EKNZ 2015-026	2020-03	2021-09	2021-09	42837	0	43868	0	Allocation: NA	Intervention Model: SINGLE_GROUP	Masking: NONE	Primary Purpose: TREATMENT	2020	BIOLOGICAL	rVV-740CTA
NCT03229824	Use of Clorhexidine Dressings to Reduce Surgical Site Infections in Breast Cancer Surgery. A Controlled Clinical Trial	https://beta.clinicaltrials.gov/study/NCT03229824		COMPLETED	NO	Breast Cancer	DEVICE| Antiseptic occlusive dressing group	Number of subjects with drain bulb fluid bacterial colonization at the first and second week postoperative., Bacterial growth was defined as plate growth \>10\*5 colony forming unit (CFU). Drains were removed at variable times across patients, per clinical indication. When clinically indicated, some patients did have their drains removed at the one week visit, in which case they only had one bulb…	Number of Subjects With Surgical Site Infection Within 30 Days, Surgical site infection was diagnosed according the definitions given by the Centers for Disease Control and Prevention (CDC)., Approximately 30 days after surgery		National Institute of CancerologÃ­a	FEMALE	ADULT, OLDER_ADULT	NA	116	OTHER_GOV	INTERVENTIONAL	Allocation: RANDOMIZED|Intervention Model: PARALLEL|Masking: NONE|Primary Purpose: PREVENTION	CEI/1090/16	42646	43220	43250	42942	0	43417	0	Allocation: RANDOMIZED	Intervention Model: PARALLEL	Masking: NONE	Primary Purpose: PREVENTION	2016	DEVICE	Antiseptic occlusive dressing group
NCT03290651	Probiotics and Breast Health	https://beta.clinicaltrials.gov/study/NCT03290651		COMPLETED	NO	Breast Cancer Female	DIETARY_SUPPLEMENT| Probiotic Natural Health Product - RepHresh Pro-B|DIETARY_SUPPLEMENT| Placebo	Change in breast microbiota, The diversity of the breast microbiota analysed using next-generation sequencing., 90 days post collection period	Testing of inflammatory markers and pollutants, Blood samples will be testing by luminex for inflammatory cytokine/chemokine markers., 90 days post collection period|Testing for environmental pollutants - heavy metals., Urine and blood will be tested for heavy metals using LC-MS., 90 days post collection period|Testing for environmental pollutants - pesticides., Urine and blood will be tested for…		Lawson Health Research Institute	FEMALE	CHILD, ADULT, OLDER_ADULT	NA	60	OTHER	INTERVENTIONAL	Allocation: RANDOMIZED|Intervention Model: PARALLEL|Masking: DOUBLE (PARTICIPANT, CARE_PROVIDER)|Primary Purpose: BASIC_SCIENCE	110181	43648	44408	44561	43003	0	44657	0	Allocation: RANDOMIZED	Intervention Model: PARALLEL	Masking: DOUBLE (PARTICIPANT, CARE_PROVIDER)	Primary Purpose: BASIC_SCIENCE	2019	DIETARY_SUPPLEMENT	Probiotic Natural Health Product - RepHresh Pro-B	DIETARY_SUPPLEMENT	Placebo
NCT03358511	Engineering Gut Microbiome to Target Breast Cancer	https://beta.clinicaltrials.gov/study/NCT03358511		COMPLETED	NO	Breast Cancer	DIETARY_SUPPLEMENT| Probiotic	Mean number of cytotoxic T lymphocytes (CD8+ cells), CD8+ T cells (often called cytotoxic T lymphocytes) are very important for immune defence against intracellular pathogens, including viruses and bacteria, and for tumor surveillance., Approximately 4 weeks after baseline			Mayo Clinic	FEMALE	ADULT, OLDER_ADULT	NA	7	OTHER	INTERVENTIONAL	Allocation: NA|Intervention Model: SINGLE_GROUP|Masking: NONE|Primary Purpose: BASIC_SCIENCE	17-002215	43019	43914	43970	43069	0	43972	0	Allocation: NA	Intervention Model: SINGLE_GROUP	Masking: NONE	Primary Purpose: BASIC_SCIENCE	2017	DIETARY_SUPPLEMENT	Probiotic
NCT03383107	Effect of Radiotherapy Variables on Circulating Effectors of Immune Response and Local Microbiome	https://beta.clinicaltrials.gov/study/NCT03383107		COMPLETED	NO	Breast Cancer|Prostate Cancer	0	prospectively collecting blood specimens to assess peripheral immune mediatiors in 4 distinct clinical settings, prospectively collect collect physical and dosimetric information of treatment and sequential blood samples for assessment of peripheral immune mediators in 4 distinct clinical settings of standard radiotherapy (2 for breast and 2 for prostate cancer), 4 years|distribution and frequenc…	microbiome changes associated with different radiation treatments through collection of stool microbiome samples at different time points, explore microbiome changes associated with different radiation treatments through collection of stool microbiome samples at baseline, at the end of radiation therapy, and during follow up after completion of Radiotherapy, 4 years		Weill Medical College of Cornell University	ALL	ADULT, OLDER_ADULT	0	66	OTHER	OBSERVATIONAL	Observational Model: |Time Perspective: p	1708018471	43122	44408	44408	43095	0	44785	0	Observational Model:	Time Perspective: p			2018	Observational
NCT03435952	Pembrolizumab With Intratumoral Injection of Clostridium Novyi-NT	https://beta.clinicaltrials.gov/study/NCT03435952		RECRUITING	NO	Malignant Neoplasm of Breast|Malignant Neoplasms of Digestive Organs|Malignant Neoplasms of Eye Brain and Other Parts of Central Nervous System|Malignant Neoplasms of Female Genital Organs|Malignant Neoplasms of Ill-defined Secondary and Unspecified Sites|Malignant Neoplasms of Independent (Primary) Multiple Sites|Malignant Neoplasms of Lip Oral Cavity and Pharynx|Malignant Neoplasms of Male Geni…	DRUG| Pembrolizumab|BIOLOGICAL| Clostridium Novyi-NT|DRUG| Doxycycline	Maximum Tolerated Dose (MTD) of Intratumoral Injection of Clostridium Novyi-NT with Pembrolizumab, MTD defined as the highest dose studied in which the incidence of DLT was less than 33%., 6 weeks	Preliminary Anti-Tumor Activity of Pembrolizumab in Combination with C. novyi-NT in the Injected Tumor and an Overall Response by RECIST 1.1, 6 weeks		M.D. Anderson Cancer Center	ALL	ADULT, OLDER_ADULT	PHASE1	18	OTHER	INTERVENTIONAL	Allocation: NA|Intervention Model: SINGLE_GROUP|Masking: NONE|Primary Purpose: TREATMENT	2017-0719|NCI-2018-00757	43291	45566	45566	43150	0	44984	0	Allocation: NA	Intervention Model: SINGLE_GROUP	Masking: NONE	Primary Purpose: TREATMENT	2018	DRUG	Pembrolizumab	BIOLOGICAL	Clostridium Novyi-NT	DRUG	Doxycycline
NCT03519438	Evaluating Mepitel in Post-mastectomy Patients and the Role of the Skin Microbiome in Radiation Dermatitis	https://beta.clinicaltrials.gov/study/NCT03519438		COMPLETED	NO	Breast Cancer	OTHER| Mepitel	severity of radiation dermatitis in irradiated skin protected by Mepitel Film dressing versus uncovered skin receiving standard skin treatment, 12 weeks|changes in the skin microbiome that occur secondary to ionizing radiation including quantitative analysis of S. aureus, 12 weeks|changes in the skin microbiome of patients who use Mepitel including quantitative analysis of S. aureus, 12 weeks			Mayo Clinic	ALL	ADULT, OLDER_ADULT	0	40	OTHER	OBSERVATIONAL	Observational Model: |Time Perspective: p	17-001546|ROR1701	43201	43794	43794	43229	0	44701	0	Observational Model:	Time Perspective: p			2018	OTHER	Mepitel
NCT03552718	QUILT-2.025 NANT Neoepitope Yeast Vaccine (YE-NEO-001): Adjuvant Immunotherapy Using a Personalized Neoepitope Yeast-Based Vaccine To Induce T-Cell Responses In Subjects W/ Previously Treated Cancers.	https://beta.clinicaltrials.gov/study/NCT03552718		ACTIVE_NOT_RECRUITING	NO	Colorectal Cancer|Breast Cancer|Head and Neck Squamous Cell Carcinoma|Melanoma|Non Small Cell Lung Cancer|Pancreatic Cancer|Liver Cancer	BIOLOGICAL| YE-NEO-001	Incidence of treatment-emergent adverse events, 19 months|Recommended Phase 2 Dose, 19 months	Recurrence rate, The appearance of any lesion that is confirmed by biopsy (in subjects with no evidence of disease (NED) at the start of the treatment only), 19 months|Disease-free survival (DFS), The time from the date of first YE-NEO-001 treatment to the date of disease recurrence or death (any cause), whichever occurs first (in subjects with NED at the start of treatment only), 24 months|Overa…		NantBioScience, Inc.	ALL	ADULT, OLDER_ADULT	PHASE1	16	INDUSTRY	INTERVENTIONAL	Allocation: NA|Intervention Model: SINGLE_GROUP|Masking: NONE|Primary Purpose: TREATMENT	QUILT-2.025	43322	45853	46021	43263	0	45103	0	Allocation: NA	Intervention Model: SINGLE_GROUP	Masking: NONE	Primary Purpose: TREATMENT	2018	BIOLOGICAL	YE-NEO-001
NCT03586297	Gut and Intratumoral Microbiome Effect on the Neoadjuvant Chemotherapy-induced Immunosurveillance in Triple Negative Breast Cancer	https://beta.clinicaltrials.gov/study/NCT03586297		RECRUITING	NO	Triple Negative Breast Cancer	0	Pathologic Complete Response, The primary objective of this study is to determine if the probability of pCR (pathologic complete response) in TNBC (triple negative breast cancer) patients treated with standard of care neoadjuvant chemotherapy is correlated with variability in the composition of intestinal and intratumoral microbiota and subsequent short-term alterations in that composition., comp…	Other Correlations between Pathologic complete Response, Determine whether the correlation between specific microbiota and the probability of pCR is predictive for the resolution of T cell exhaustion., completion of chemotherapy, approximately 18 weeks.|Other Correlations between Pathologic complete Response, Determine if specific microbiota correlated with the probability of pCR are associated w…		Hackensack Meridian Health	FEMALE	ADULT, OLDER_ADULT	0	49	OTHER	OBSERVATIONAL	Observational Model: |Time Perspective: p	BCRF 2017|PRO2017-0331	42974	45658	45658	43294	0	45076	0	Observational Model:	Time Perspective: p			2017	Observational
NCT03632941	A Study to Evaluate Concurrent VRP-HER2 Vaccination and Pembrolizumab for Patients With Breast Cancer	https://beta.clinicaltrials.gov/study/NCT03632941		ACTIVE_NOT_RECRUITING	NO	Breast Cancer|HER2+ Breast Cancer	BIOLOGICAL| VRP-HER2|BIOLOGICAL| Pembrolizumab	Number of Tumor infiltrating Lymphocytes and HER2 specific antibodies, The objective is to determine whether pembrolizumab increases the tumor infiltrating and HER2 specific antibodies resulting from the VRP-HER2 vaccine, 24 months	Rate and severity of Adverse Events, Number of Participants With Treatment-Related Adverse Events as Assessed by CTCAE v4.0, 24 months	Clinical response rate, To collect preliminary data on the clinical response rates to this concurrent therapy of agents in subjects with assessable disease based on RECIST 1.1 criteria., 36 months	Herbert Lyerly	ALL	ADULT, OLDER_ADULT	PHASE2	9	OTHER	INTERVENTIONAL	Allocation: RANDOMIZED|Intervention Model: PARALLEL|Masking: NONE|Primary Purpose: TREATMENT	Pro00100093	43525	2023-12	2024-12	43328	0	45064	0	Allocation: RANDOMIZED	Intervention Model: PARALLEL	Masking: NONE	Primary Purpose: TREATMENT	2019	BIOLOGICAL	VRP-HER2	BIOLOGICAL	Pembrolizumab
NCT03702868	Relationship Between Gut Microbiome and Adjuvant Chemotherapy in Patients With Early Breast Cancer	https://beta.clinicaltrials.gov/study/NCT03702868		TERMINATED	NO	Breast Cancer|Adjuvant Chemotherapy	0	The incidence of chemotherapy related adverse reaction, chemotherapy related adverse reaction are assessed by CTCAE protocol, 1 years	disease free survival, the length of time after surgery during which no breast cancer is found, 5years		Sun Yat-sen University	FEMALE	ADULT, OLDER_ADULT	0	226	OTHER	OBSERVATIONAL	Observational Model: |Time Perspective: p	SYSUCC-011	43383	44134	44134	43384	0	44225	0	Observational Model:	Time Perspective: p			2018	Observational
NCT03740256	Binary Oncolytic Adenovirus in Combination With HER2-Specific Autologous CAR VST, Advanced HER2 Positive Solid Tumors	https://beta.clinicaltrials.gov/study/NCT03740256	VISTA	RECRUITING	NO	Bladder Cancer|Head and Neck Squamous Cell Carcinoma|Cancer of the Salivary Gland|Lung Cancer|Breast Cancer|Gastric Cancer|Esophageal Cancer|Colorectal Cancer|Pancreatic Adenocarcinoma|Solid Tumor	BIOLOGICAL| CAdVEC	Number of patients with dose limiting toxicity (DLT) by CTCAE 5.0, Incidence of dose limiting toxicities (DLT) of CAdVEC intratumoral injection in combination with HER2.CAR AdVST cells in patients with advanced refractory HER2 positive solid tumors., 6 weeks after the HER2.CAR AdVST infusion or 6 weeks + 3 days after the CAdVEC injection.	Overall Response Rate (ORR) according to RECIST1.1 criteria, Overall response rate is defined as the number of patients experiencing PR or better (i.e. PR + CR) divided by the number evaluable for efficacy. Tumor regression or progression will be evaluated accordingly with RECIST 1.1 criteria., 13 weeks|Disease Control Rate (DCR), Disease Control Rate is defined as as the number of patients exper…		Baylor College of Medicine	ALL	ADULT, OLDER_ADULT	PHASE1	45	OTHER	INTERVENTIONAL	Allocation: NA|Intervention Model: SINGLE_GROUP|Masking: NONE|Primary Purpose: TREATMENT	H-43405 VISTA	44179	45656	50769	43418	0	44991	0	Allocation: NA	Intervention Model: SINGLE_GROUP	Masking: NONE	Primary Purpose: TREATMENT	2020	BIOLOGICAL	CAdVEC
NCT03742908	Application of Intra-operative Prophylactic Antibiotics/Antiseptics in Chinese Breast Reconstruction Patients	https://beta.clinicaltrials.gov/study/NCT03742908		UNKNOWN	NO	Breast Neoplasms	DRUG| Cefazolin/clindamycin	Occurrence of minor surgical site infection, the reconstructed breasts present with redness, edema, pain and rise in skin temperature by observation, drainage or wound secretion microbiology culture are positive, the symptoms are relieved by oral antibiotics., assessed up to 3 months post-op|Occurrence of major surgical site infection, the reconstructed breasts present with redness, edema, pain a…	Occurrence of flap necrosis, Complete or partial flap necrosis at the surgical site by surgeon's observation;, assessed up to 1 months post-op|Occurrence of hematoma, Peri-prosthetic hematoma observed by hematic drainage and reduced Hematocrit count comparing to normal range;, assessed up to 72 hours post-op|Occurrence of peri-prosthetic seroma, Peri-prosthetic seroma observed by clinical inspect…		Tianjin Medical University Cancer Institute and Hospital	FEMALE	CHILD, ADULT, OLDER_ADULT	NA	291	OTHER	INTERVENTIONAL	Allocation: RANDOMIZED|Intervention Model: PARALLEL|Masking: NONE|Primary Purpose: PREVENTION	E2018124	43267	44500	44500	43419	0	43419	0	Allocation: RANDOMIZED	Intervention Model: PARALLEL	Masking: NONE	Primary Purpose: PREVENTION	2018	DRUG	Cefazolin/clindamycin
NCT03760653	Synergic Effects of Physical Activity and Probiotic on Gut Immune System and Quality of Life of Breast Cancer Survivors.	https://beta.clinicaltrials.gov/study/NCT03760653	ESICA	WITHDRAWN	NO	Breast Cancer Females	OTHER| Physical Exercise and probiotic group|DIETARY_SUPPLEMENT| Probiotic group|DIETARY_SUPPLEMENT| Placebo group	Change in Quality of life of breast cancer survivors, Breast cancer survivors quality of life will be analyzed with the quality of life questionnaire from The European Organization for Research and Treatment of Cancer EORTC QLQ BR-23 test (a specific module for breast cancer survivors), Quality of life will be analyzed at the beginning (baseline dose) and after 12 weeks of intervention	Change in Functional capacity, Dynamic fitness cardiorespiratory, Functional capacity and physical quality will be analyzed at the beginning (baseline dose) and after 12 weeks of exercise intervention|Change in Body Composition, Body Mass Index, Functional capacity and physical quality will be analyzed at the beginning (baseline dose) and after 12 weeks of exercise intervention|Change in Muscular…		Universidad Europea de Madrid	FEMALE	ADULT, OLDER_ADULT	NA	0	OTHER	INTERVENTIONAL	Allocation: RANDOMIZED|Intervention Model: PARALLEL|Masking: DOUBLE (PARTICIPANT, INVESTIGATOR)|Primary Purpose: TREATMENT	UEM0002	43374	43497	43830	43434	0	44705	0	Allocation: RANDOMIZED	Intervention Model: PARALLEL	Masking: DOUBLE (PARTICIPANT, INVESTIGATOR)	Primary Purpose: TREATMENT	2018	OTHER	Physical Exercise and probiotic group	DIETARY_SUPPLEMENT	Probiotic group	DIETARY_SUPPLEMENT	Placebo group
NCT03789097	Vaccination With Flt3L, Radiation, and Poly-ICLC	https://beta.clinicaltrials.gov/study/NCT03789097		RECRUITING	NO	Non-Hodgkin's Lymphoma|Metastatic Breast Cancer|Head and Neck Squamous Cell Carcinoma	DRUG| Pembrolizumab|DRUG| Flt3L|RADIATION| Radiation|DRUG| Poly ICLC	Dose Limiting Toxicity (DLT), DLTs recorded and graded according to NCI Common Toxicity Criteria for Adverse Events (CTCAE), version 4.03, within DLT evaluation window of 63 days (end of cycle 1 of pembrolizumab) from initiation of in situ vaccine., 63 days	Overall response rate (ORR), Overall response rate (ORR) as defined as best response achieved within the first 6 months from initiation of trial. ORR is defined as complete remission (CR) or partial remission (PR) in patients as defined by RECIST v1.1 for MBC and HNSCC or as per the RECIL Criteria for patients with lymphoma, determined by Positron emission tomography-computed tomography (PET/CT) …		Icahn School of Medicine at Mount Sinai	ALL	ADULT, OLDER_ADULT	PHASE1|PHASE2	56	OTHER	INTERVENTIONAL	Allocation: NA|Intervention Model: SINGLE_GROUP|Masking: NONE|Primary Purpose: TREATMENT	GCO 19-0477|GCO 18-2394	43560	2025-03	2025-03	43462	0	44979	0	Allocation: NA	Intervention Model: SINGLE_GROUP	Masking: NONE	Primary Purpose: TREATMENT	2019	DRUG	Pembrolizumab	DRUG	Flt3L	RADIATION	Radiation	DRUG	Poly ICLC
NCT03885648	Breast Cancer and Its Relationship With the Microbiota	https://beta.clinicaltrials.gov/study/NCT03885648	MICROMA	ACTIVE_NOT_RECRUITING	NO	Breast Cancer	0	Metagenomic study of mammary microbiota, Composition of bacteria, archaea, fungi and viruses present in breast tissue of women with breast cancer compared with that of women without breast cancer., December 31, 2020|Metagenomic study of intestinal microbiota, Composition of bacteria, archaea, fungi and viruses present in stool samples of women with breast cancer compared with that of women withou…	Quantitation of the exposure to non-persistent EDCs (bisphenols) in urine samples, Concentrations (ng/mL) of Bisphenols., December 31, 2020|Quantitation of the exposure to non-persistent EDCs (parabens) in urine samples, Concentrations (ng/mL) of parabens, December 31, 2020|Quantitation of the exposure to non-persistent EDCs (benzophenones) in urine samples, Concentrations (ng/mL) of benzophenone…		Universidad de Granada	FEMALE	ADULT, OLDER_ADULT	0	150	OTHER	OBSERVATIONAL	Observational Model: |Time Perspective: p	PI-0538-2017	43101	45291	45657	43545	0	45057	0	Observational Model:	Time Perspective: p			2018	Observational
NCT04038619	Fecal Microbiota Transplantation in Treating Immune-Checkpoint Inhibitor Induced-Diarrhea or Colitis in Genitourinary Cancer Patients	https://beta.clinicaltrials.gov/study/NCT04038619		RECRUITING	NO	Colitis|Diarrhea|Malignant Genitourinary System Neoplasm|Melanoma|Lung Cancer|Ovarian Cancer|Uterine Cancer|Breast Cancer|Cervical Cancer	PROCEDURE| Fecal Microbiota Transplantation|DRUG| Loperamide	Incidence of fecal microbiota transplantation (FMT)-related adverse events, Assessed by Common Terminology Criteria for Adverse Events (CTCAE) version 5. All events are recorded with grade and attribution to FMT., Up to 3 months post-FMT|Clinical response/remission of immune-related diarrhea/colitis, Clinical remission of immune related events defined as improvement of symptoms of grade 1 or lowe…	Recurrent immune-related diarrhea/colitis within 3 months post-FMT after initially achieving clinical remission/response, Recurrent immune-related diarrhea colitis events occurring post-FMT are recorded throughout the follow-up period., Up to 3 months post-FMT	Endoscopic remission (Mayo Clinic sub-score 0-1) of immune-related diarrhea/colitis, Endoscopic remission is defined as Mayo Clinic endoscopic subscore 0 or 1 (absence of ulcers, with or without mild erythema, friability and decreased vascular pattern)., At 4 weeks and 8 weeks post-FMT|Histological remission (resolution of active inflammation) of immune-related diarrhea/colitis, Histological remi…	M.D. Anderson Cancer Center	ALL	ADULT, OLDER_ADULT	PHASE1	40	OTHER	INTERVENTIONAL	Allocation: NA|Intervention Model: SINGLE_GROUP|Masking: NONE|Primary Purpose: TREATMENT	2018-0663|NCI-2019-02660|2018-0663	44228	45138	45138	43677	0	44853	0	Allocation: NA	Intervention Model: SINGLE_GROUP	Masking: NONE	Primary Purpose: TREATMENT	2021	PROCEDURE	Fecal Microbiota Transplantation	DRUG	Loperamide
NCT04088708	Gut Microbe Composition, Exercise, and Breast Breast Cancer Survivors	https://beta.clinicaltrials.gov/study/NCT04088708	ROME	RECRUITING	NO	Breast Cancer|Gut Microbiome|Exercise|Fatigue	OTHER| Aerobic Exercise Training|OTHER| Attention Control	Composition of gut microbiota as measured by fecal samples, Using standard diversity and taxa comparison metrics, Baseline|Composition of gut microbiota as measured by fecal samples, Using standard diversity and taxa comparison metrics, 5 weeks after baseline|Composition of gut microbiota as measured by fecal samples, Using standard diversity and taxa comparison metrics, 10 weeks after baseline|C…	Systemic inflammation tested via blood biomarkers, Blood samples will be analyzed for markers of inflammation (IL-6, IL-10), Baseline|Systemic inflammation tested via blood biomarkers, Blood samples will be analyzed for markers of inflammation (IL-6, IL-10), 5 weeks after baseline|Systemic inflammation tested via biomarkers, Blood samples will be analyzed for markers of inflammation (IL-6, IL-10)…	Peak VO2 (oxygen consumption) measured via modified Balke treadmill protocol, Cardiorespiratory fitness test on a treadmill, Baseline|Peak VO2 (oxygen consumption) measured via modified Balke treadmill protocol, Cardiorespiratory fitness test on a treadmill, 5 weeks after baseline|Peak VO2 (oxygen consumption) measured via modified Balke treadmill protocol, Cardiorespiratory fitness test on a tre…	University of Alabama at Birmingham	FEMALE	ADULT, OLDER_ADULT	NA	126	OTHER	INTERVENTIONAL	Allocation: RANDOMIZED|Intervention Model: PARALLEL|Masking: SINGLE (OUTCOMES_ASSESSOR)|Primary Purpose: SUPPORTIVE_CARE	IRB-30000320|R01CA235598	43847	45900	45900	43721	0	44881	0	Allocation: RANDOMIZED	Intervention Model: PARALLEL	Masking: SINGLE (OUTCOMES_ASSESSOR)	Primary Purpose: SUPPORTIVE_CARE	2020	OTHER	Aerobic Exercise Training	OTHER	Attention Control
NCT04090164	Association of Hepatitis C Virus With Breast Cancer	https://beta.clinicaltrials.gov/study/NCT04090164		COMPLETED	YES	Breast Cancer|Hepatitis C	0	Prevalence of HCV Seropositivity in Breast Cancer Patients., Percentage of patients with breast cancer with positive anti-HCV serological test., This outcome will be assessed through study completion, an average of 6 months.	Disease-related Events, The number of events related to breast cancer diagnosis. Disease-free survival (DFS) was calculated as the time from the date of breast cancer diagnosis to the date of last follow-up or the date of first breast cancer-related event. At the time of analysis, median survival has not been reached., at the date of last patients' visit recorded on her file. Patients should be c…		Mansoura University	FEMALE	ADULT, OLDER_ADULT	0	650	OTHER	OBSERVATIONAL	Observational Model: |Time Perspective: p	R.18.02.34.R1.R2	43709	43983	43983	43724	44057	44123	Study Protocol and Statistical Analysis Plan	Observational Model:	Time Perspective: p			2019	Observational
NCT04105582	Breast Cancer Neoantigen Vaccination With Autologous Dendritic Cells	https://beta.clinicaltrials.gov/study/NCT04105582		COMPLETED	NO	Breast Cancer|Triple Negative Breast Cancer	BIOLOGICAL| Neo-antigen pulsed Dendritic cell	Adverse effects and Safety, Number of participants with a treatment-related adverse event as associated with dendritic cells and neo-antigen inoculation assessed by CTCAE v4.0, One year after innoculation	Neoantigen Immunogenicity, Measurement of T cell response against tumor-specific neo-antigen assessed by interferon gamma release by ELISPOT or ELISA of in vitro culture of T cells and mutated peptide-pulsed dendritic cells, normalized against wild type peptide., 6 months after last innoculation		Universidad Nacional de Colombia	FEMALE	ADULT, OLDER_ADULT	PHASE1	5	OTHER	INTERVENTIONAL	Allocation: NA|Intervention Model: SINGLE_GROUP|Masking: NONE|Primary Purpose: BASIC_SCIENCE	TEBICA002	43678	44166	44593	43734	0	44733	0	Allocation: NA	Intervention Model: SINGLE_GROUP	Masking: NONE	Primary Purpose: BASIC_SCIENCE	2019	BIOLOGICAL	Neo-antigen pulsed Dendritic cell
NCT04132713	Study on Skin Microbiome of HFS	https://beta.clinicaltrials.gov/study/NCT04132713		UNKNOWN	NO	Microbiota	DRUG| Capecitabine 150Mg Oral Tablet	Transcriptional changes in skin microbiota, The microbiota measured by 16S rRNA gene, baseline,1 day, 21 days,42 days,65 days,85 days,106 days,127 days			First Affiliated Hospital of Harbin Medical University	FEMALE	ADULT, OLDER_ADULT	0	50	OTHER	OBSERVATIONAL	Observational Model: |Time Perspective: p	Yunwei Wei 2019-09-12	43718	44119	44119	43759	0	43759	0	Observational Model:	Time Perspective: p			2019	DRUG	Capecitabine 150Mg Oral Tablet
NCT04138979	Intestinal Microbiota of Breast Cancer Patients Undergoing Chemotherapy	https://beta.clinicaltrials.gov/study/NCT04138979		UNKNOWN	NO	Microbiota	DRUG| cyclophosphamide	Transcriptional changes in gut microbiota, The microbiota measured by 16S rRNA gene, baseline,1 day,7 day,14 days,22 days,29 days,36 days,44days,51days,58days,66days,73days,80days			First Affiliated Hospital of Harbin Medical University	FEMALE	ADULT, OLDER_ADULT	0	80	OTHER	OBSERVATIONAL	Observational Model: |Time Perspective: p	Yunwei Wei 2019-09-13	43720	44119	44119	43763	0	43763	0	Observational Model:	Time Perspective: p			2019	DRUG	cyclophosphamide
NCT04169542	Impact of COVID-19 Pandemic on Out-of-Pocket Costs, Lost Wages, and Unemployment in Patients With Breast Cancer Undergoing Breast Surgery	https://beta.clinicaltrials.gov/study/NCT04169542		RECRUITING	NO	Breast Ductal Carcinoma In Situ|COVID-19 Infection|Hereditary Breast Carcinoma|Invasive Breast Carcinoma	OTHER| Questionnaire Administration	Prevalence of financial toxicity, Will be measured by the Comprehensive Score for financial Toxicity questionnaire. Summary statistics including mean, standard deviation, median, and range for continuous variables, and frequency count and percentage for categorical variables will be provided. Various subgroup analyses may occur. In these cases, continuous variables will be compared using the two-…	Correlation between economic disruption from coronavirus disease 2019 (COVID-19) and financial toxicity, Summary statistics including mean, standard deviation, median, and range for continuous variables, and frequency count and percentage for categorical variables will be provided. Various subgroup analyses may occur. In these cases, continuous variables will be compared using the two sample t-te…		M.D. Anderson Cancer Center	FEMALE	ADULT, OLDER_ADULT	0	600	OTHER	OBSERVATIONAL	Observational Model: |Time Perspective: p	PA18-1077|NCI-2019-07463|PA18-1077	43606	45382	45382	43789	0	45049	0	Observational Model:	Time Perspective: p			2019	OTHER	Questionnaire Administration
NCT04202848	The Clinical Study of Modern Therapies on Flora in Body Fluids and Blood of Malignant Tumor Patients	https://beta.clinicaltrials.gov/study/NCT04202848		UNKNOWN	NO	Lung Cancer|Breast Cancer|Gastrointestinal Cancer|Malignant Neoplasms	DIAGNOSTIC_TEST| Flora analysis	The change of diversity of intestinal flora in faeces during therapy, the 1st day before the start of each kind of therapies, through cancer treatment, day 1, day 3, day 7 after treatment completion, 6 months|The change of diversity of urethral flora in urine during therapy, the 1st day before the start of each kind of therapies, through cancer treatment, day 1, day 3, day 7 after treatment compl…	The change of the number of tumor necrosis factor(TNF)-Î± in blood during the therapy, the 1st day before the start of each kind of therapies, through cancer treatment, day 1, day 3, day 7 after treatment completion, 6 months|The change of the number of immune cell marker(CD3, CD4, CD8, etc) in blood during the therapy, the 1st day before the start of each kind of therapies, through cancer treatm…		The First Affiliated Hospital of Dalian Medical University	ALL	ADULT, OLDER_ADULT	0	500	OTHER	OBSERVATIONAL	Observational Model: |Time Perspective: p	PJ-KS-KY-2019-134	43819	44876	44876	43817	0	43817	0	Observational Model:	Time Perspective: p			2019	DIAGNOSTIC_TEST	Flora analysis
NCT04215146	A Study to Assess Overall Response Rate by Inducing an Inflammatory Phenotype in Metastatic BReast cAnCEr With the Oncolytic Reovirus PeLareorEp in CombinaTion With Anti-PD-L1 Avelumab and Paclitaxel - BRACELET-1 Study	https://beta.clinicaltrials.gov/study/NCT04215146		ACTIVE_NOT_RECRUITING	NO	Breast Cancer Metastatic	DRUG| Paclitaxel|BIOLOGICAL| Pelareorep|DRUG| Avelumab	Overall response rate, Overall response rate at week 16 according to RECIST V1.1., at week 16.|To describe the safety and tolerability of the combinations of pelareorep, paclitaxel and avelumab as graded by the NCI CTCAE v. 5.0., Type, incidence, severity (as graded by the NCI CTCAE v. 5.0), seriousness and attribution to the study medications of AEs and any laboratory abnormalities., From start …		Changes in the peripheral and tumor T cell clonality., Assessed by T cell receptor (CDR3 variable chain) sequencing in all patients., Up to 2 years of study treatment|Overall response rate, Overall response rate according to RECIST V1.1, Up to 2 years of study participation|Overall Survival, Overall Survival assessed at end of study, Up to 2 years of study participation	Oncolytics Biotech	FEMALE	ADULT, OLDER_ADULT	PHASE2	48	INDUSTRY	INTERVENTIONAL	Allocation: RANDOMIZED|Intervention Model: PARALLEL|Masking: NONE|Primary Purpose: TREATMENT	REO 028|PrE0113	43992	44774	2024-07	43832	0	44806	0	Allocation: RANDOMIZED	Intervention Model: PARALLEL	Masking: NONE	Primary Purpose: TREATMENT	2020	DRUG	Paclitaxel	BIOLOGICAL	Pelareorep	DRUG	Avelumab
NCT04245150	Assessing the Impact of the Microbiome on Breast Cancer Radiotherapy Toxicity	https://beta.clinicaltrials.gov/study/NCT04245150		RECRUITING	NO	DCIS|Invasive Breast Cancer	OTHER| Stool sample|OTHER| Skin Swab Sample	Microbiome profile as assessed by stool sample, Microbiome profile as assessed by stool sample. Sample analysis will be done via DNA extraction and rRNA gene sequencing of stool sample, At baseline|Microbiome profile as assessed by breast skin sample, Microbiome profile as assessed by breast skin sample. Sample analysis will be done via DNA extraction and rRNA gene sequencing of stool sample, At …			Case Comprehensive Cancer Center	FEMALE	ADULT, OLDER_ADULT	0	50	OTHER	OBSERVATIONAL	Observational Model: |Time Perspective: p	CASE5118	43545	45261	47088	43858	0	45095	0	Observational Model:	Time Perspective: p			2019	OTHER	Stool sample	OTHER	Skin Swab Sample
NCT04303325	Effect of Esketamine on Postoperative Depressionã€Gut Microbiotaã€Bispectral Index Data of Depression Patients Undergoing Breast Cancer Operation (ESPOD-BI)	https://beta.clinicaltrials.gov/study/NCT04303325	ESPOD-BI	RECRUITING	NO	Depression	DRUG| Esketamine|DRUG| Saline Solution	Montgomery-asberg Depression Rating Scale score, Changes of Montgomery-asberg Depression Rating Scale score, from baseline to postoperative 24 hours	Bispectral index, Changes of bispectral index data, from 8pm to 6am on the first postoperative night|Gut microbiota, changs of gut microbiota, from baseline to postoperative 72 hours		China Medical University, China	FEMALE	ADULT, OLDER_ADULT	PHASE4	36	OTHER	INTERVENTIONAL	Allocation: RANDOMIZED|Intervention Model: PARALLEL|Masking: QUADRUPLE (PARTICIPANT, CARE_PROVIDER, INVESTIGATOR, OUTCOMES_ASSESSOR)|Primary Purpose: TREATMENT	20200225	44477	45229	45290	43901	0	44944	0	Allocation: RANDOMIZED	Intervention Model: PARALLEL	Masking: QUADRUPLE (PARTICIPANT, CARE_PROVIDER, INVESTIGATOR, OUTCOMES_ASSESSOR)	Primary Purpose: TREATMENT	2021	DRUG	Esketamine	DRUG	Saline Solution
NCT04329065	Concurrent WOKVAC Vaccination, Chemotherapy, and HER2-Targeted Monoclonal Antibody Therapy Before Surgery for the Treatment of Patients With Breast Cancer	https://beta.clinicaltrials.gov/study/NCT04329065		RECRUITING	NO	Anatomic Stage I Breast Cancer AJCC v8|Anatomic Stage IA Breast Cancer AJCC v8|Anatomic Stage IB Breast Cancer AJCC v8|Anatomic Stage II Breast Cancer AJCC v8|Anatomic Stage IIA Breast Cancer AJCC v8|Anatomic Stage IIB Breast Cancer AJCC v8|Anatomic Stage III Breast Cancer AJCC v8|Anatomic Stage IIIA Breast Cancer AJCC v8|Anatomic Stage IIIB Breast Cancer AJCC v8|Anatomic Stage IIIC Breast Cancer…	BIOLOGICAL| pUMVC3-IGFBP2-HER2-IGF1R Plasmid DNA Vaccine|DRUG| Paclitaxel|BIOLOGICAL| Trastuzumab|BIOLOGICAL| Pertuzumab	Enumeration of the number of T-bet+, CD4+, and CD8+ T-cells in tumor infiltrating lymphocytes (TIL) after combination immune-chemotherapy, Tumor tissue will be collected from prior diagnostic tumor biopsies as well as from an ultrasound guided core needle biopsy performed on day 13 of cycle 3. Tumor biopsies collected pre- and post- trial therapy will be processed and evaluated by immunohistochem…	Incidence of adverse events, Safety will be assessed per Common Terminology Criteria for Adverse Events version (v)4.0. The type and grade of toxicities noted during the immunization regimen will be summarized. The duration of toxicities will also be summarized using descriptive statistics such as mean and standard deviation. All adverse events noted by the investigator will be tabulated accordin…		University of Washington	ALL	ADULT, OLDER_ADULT	PHASE2	16	OTHER	INTERVENTIONAL	Allocation: NA|Intervention Model: SINGLE_GROUP|Masking: NONE|Primary Purpose: TREATMENT	RG1005296|NCI-2020-01662|W81XWH-16-1-0385|10159	44671	45107	46568	43922	0	44986	0	Allocation: NA	Intervention Model: SINGLE_GROUP	Masking: NONE	Primary Purpose: TREATMENT	2022	BIOLOGICAL	pUMVC3-IGFBP2-HER2-IGF1R Plasmid DNA Vaccine	DRUG	Paclitaxel	BIOLOGICAL	Trastuzumab	BIOLOGICAL	Pertuzumab
NCT04351139	Impact of the COVID-19 Pandemic in Gynecological Oncology	https://beta.clinicaltrials.gov/study/NCT04351139	COVID-GYN	COMPLETED	NO	Gynecologic Cancer|Breast Neoplasm Female|Uterine Neoplasms|Ovarian Neoplasms|Uterine Cervical Neoplasms|Vulvar Neoplasms|Vaginal Neoplasms	OTHER| modification of the planned therapeutic management	percentage of patients with a change in the planned therapeutic management (surgery, chemotherapy, radiotherapy, hormone therapy), modification of the planned therapeutic management, Day O			Hospices Civils de Lyon	FEMALE	ADULT, OLDER_ADULT	0	205	OTHER	OBSERVATIONAL	Observational Model: |Time Perspective: p	69HCL20_0346|2020-A01036-33	43957	44165	44165	43938	0	44215	0	Observational Model:	Time Perspective: p			2020	OTHER	modification of the planned therapeutic management
NCT04362826	Study to Investigate Efficacy of a Novel Probiotic on the Bacteriome and Mycobiome of Breast Cancer	https://beta.clinicaltrials.gov/study/NCT04362826		NOT_YET_RECRUITING	NO	Breast Cancer	BIOLOGICAL| Novel probiotic|OTHER| Placebo	Beta-D-Glucagon levels, Efficacy of the novel probiotic as defined by change in Beta-D-Glucagon levels. This biomarker is well established to measure shifts in the mycobiome, At baseline and at 6 weeks|Short-chain fatty acid levels, Efficacy of the novel probiotic as defined by change in short-chain fatty acid levels. This biomarker is well established to measure shifts in the bacteriome, At base…	Alpha and beta biodiversity of gut microbiome and mycobiome, Gut microbiome and polymicrobioal biofilm composition analyzed through bacteriome in stool as measured by alpha and beta biodiversity, At baseline and at 6 weeks|Differential abundances of gut microbiome and mycobiome, Gut microbiome and polymicrobioal biofilm composition analyzed through bacteriome in stool as measured by differential …		Case Comprehensive Cancer Center	FEMALE	ADULT, OLDER_ADULT	NA	100	OTHER	INTERVENTIONAL	Allocation: RANDOMIZED|Intervention Model: PARALLEL|Masking: DOUBLE (PARTICIPANT, INVESTIGATOR)|Primary Purpose: SUPPORTIVE_CARE	CASE13119	45261	45292	45658	43948	0	45119	0	Allocation: RANDOMIZED	Intervention Model: PARALLEL	Masking: DOUBLE (PARTICIPANT, INVESTIGATOR)	Primary Purpose: SUPPORTIVE_CARE	2023	BIOLOGICAL	Novel probiotic	OTHER	Placebo
NCT04395508	An Expanded Access Study to Provide at Home Subcutaneous Administration of Pertuzumab and Trastuzumab Fixed-Dose Combination (PH FDC SC) for Patients With HER2-Positive Breast Cancer During the COVID-19 Pandemic	https://beta.clinicaltrials.gov/study/NCT04395508		APPROVED_FOR_MARKETING	NO	HER2-positive Breast Cancer	DRUG| Pertuzumab and Trastuzumab Fixed-Dose Combination for Subcutaneous Administration (PH FDC SC)				Genentech, Inc.	ALL	ADULT, OLDER_ADULT	0	0	INDUSTRY	EXPANDED_ACCESS	0	AL42478	0	0	0	43971	0	44747	0	0					DRUG	Pertuzumab and Trastuzumab Fixed-Dose Combination for Subcutaneous Administration (PH FDC SC)
NCT04587258	Improving Cancer Screening and Prevention During the COVID-19 Pandemic in Underserved Populations of Rhode Island	https://beta.clinicaltrials.gov/study/NCT04587258		UNKNOWN	NO	Breast Cancer|Colorectal Cancer|Covid19	BEHAVIORAL| Informational videos and social media campaigns encouraging cancer screening.	Increase screening rates for breast and colorectal cancer, Increase screening rates for breast and colorectal cancer among underserved populations by 25% using March 9 through May 31 as a benchmark, coinciding the Executive Orders for COVID19 announced by Governor Raimondo., 2 years|Impact of screening on cancer care, Evaluate the impact of screening on timeliness of cancer care among these popul…	Community Engagement, Evaluate strategies of engagement in these communities as it relates to: -Social media platform (Twitter, Facebook, Instagram, TikTok) These metrics will be determined by social media statistics for engagement and the number of calls/queries to the designated information lines., 2 Years|Barriers to cancer screening during COVID19., Evaluate barriers to cancer screening in th…	Educate the community on the importance of cancer screening, We will educate staff, community physicians and Rhode Island residents on the importance of cancer screening. We will use community-based partnerships to overcome distrust of institutions and develop an engaged community network. Long term academic goals include publication of data and successfully receiving local and federal funding fo…	Rhode Island Hospital	ALL	ADULT, OLDER_ADULT	0	100	OTHER	OBSERVATIONAL	Observational Model: |Time Perspective: p	1613494-3	44071	44805	44805	44118	0	44118	0	Observational Model:	Time Perspective: p			2020	BEHAVIORAL	Informational videos and social media campaigns encouraging cancer screening.
NCT04638010	Increasing Breast, Cervical, and Colorectal Cancer Screening and HPV Vaccination Among Underserved Texans	https://beta.clinicaltrials.gov/study/NCT04638010		COMPLETED	NO	Cancer Prevention	BEHAVIORAL| Cancer control navigation (CNN)|BEHAVIORAL| General referral (usual care)	Number of participants who complete needed cancer screening and prevention services, Cancer screening and prevention services include mammogram, Pap test, HPV vaccine, and/or colorectal cancer screening., one month after referral|Number of participants who complete needed cancer screening and prevention services, Cancer screening and prevention services include mammogram, Pap test, HPV vaccine, a…			The University of Texas Health Science Center, Houston	ALL	ADULT, OLDER_ADULT	NA	1554	OTHER	INTERVENTIONAL	Allocation: RANDOMIZED|Intervention Model: PARALLEL|Masking: NONE|Primary Purpose: PREVENTION	HSC-SPH-10-0241	40590	41614	41614	44155	0	44155	0	Allocation: RANDOMIZED	Intervention Model: PARALLEL	Masking: NONE	Primary Purpose: PREVENTION	2011	BEHAVIORAL	Cancer control navigation (CNN)	BEHAVIORAL	General referral (usual care)
NCT04784182	Anti-anxiety Biotics for Breast Cancer Survivors	https://beta.clinicaltrials.gov/study/NCT04784182	ABBCS	COMPLETED	NO	Anxiety Generalized|Breast Cancer Female	DIETARY_SUPPLEMENT| probiotic plus prebiotic supplement|DIETARY_SUPPLEMENT| placebo	Feasibility - accrual, Accrue 48 participants, 6 months|Feasibility - retention, Retain 85% of randomized participants for duration of study, 6 weeks|Feasibility - adherence, 80% of participants consuming pills on 90% of intervention days, 4 weeks	Anxiety symptoms, Decrease in Generalized Anxiety Disorder-7 score, which ranges from 0 (no anxiety) to 21 (severe anxiety)., 4 weeks|Serotonin, Serum 5-hydroxytryptamine, 4 weeks|Inflammatory marker - TNF-alpha, Serum Tumor Necrosis Factor-alpha, 4 weeks|Inflammatory marker - LBP, Serum Lipopolysaccharide Binding Protein, 4 weeks|Inflammatory marker - IL-6, Serum Interleukin-6, 4 weeks|Fecal mic…		Auburn University	FEMALE	ADULT, OLDER_ADULT	NA	3	OTHER	INTERVENTIONAL	Allocation: RANDOMIZED|Intervention Model: PARALLEL|Masking: TRIPLE (PARTICIPANT, INVESTIGATOR, OUTCOMES_ASSESSOR)|Primary Purpose: SUPPORTIVE_CARE	21-110	44397	44682	44682	44260	0	44770	0	Allocation: RANDOMIZED	Intervention Model: PARALLEL	Masking: TRIPLE (PARTICIPANT, INVESTIGATOR, OUTCOMES_ASSESSOR)	Primary Purpose: SUPPORTIVE_CARE	2021	DIETARY_SUPPLEMENT	probiotic plus prebiotic supplement	DIETARY_SUPPLEMENT	placebo
NCT04818931	Does a Preoperative Prophylactic Antibiotic Reduce Surgical Site Infection Following Wire-localized Lumpectomy	https://beta.clinicaltrials.gov/study/NCT04818931		COMPLETED	NO	Breast Cancer	DRUG| Cefazolin Injection	Number of participants with surgical site infection in each group, 1) patient had positive wound cultures; or 2) required abscess drainage; or 3) received antibiotic treatment for breast symptoms (e.g., swelling, erythema, congestion), within 30 days after operation			CHU de Quebec-Universite Laval	FEMALE	CHILD, ADULT, OLDER_ADULT	NA	326	OTHER	INTERVENTIONAL	Allocation: RANDOMIZED|Intervention Model: PARALLEL|Masking: TRIPLE (PARTICIPANT, INVESTIGATOR, OUTCOMES_ASSESSOR)|Primary Purpose: PREVENTION	2018-4107	43197	43626	43809	44281	0	44284	0	Allocation: RANDOMIZED	Intervention Model: PARALLEL	Masking: TRIPLE (PARTICIPANT, INVESTIGATOR, OUTCOMES_ASSESSOR)	Primary Purpose: PREVENTION	2018	DRUG	Cefazolin Injection
NCT04821570	To Assess Immunogenicity of Coronavirus Disease 2019 (COVID-19) Vaccine in Cancer Patients Receiving Cancer Treatment	https://beta.clinicaltrials.gov/study/NCT04821570	CANINE	ACTIVE_NOT_RECRUITING	NO	Breast Cancer|Lung Cancer|Melanoma (Skin)	BIOLOGICAL| COVID-19 Vaccine	Geometric mean titer (GMT) with corresponding 95%confidence interval (CI) at each time point of the entire population and individually of all cohorts, Elecsys Anti severe acute respiratory syndrome (SARS) coronavirus 2 (CoV 2) S quantitative assay, Participants will have scheduled blood sampling (for immunogenicity assessment) at: For Pfizer: Baseline, Day 21, Day 51, Day 111, Day 201.|Geometric …	Geometric median, minimum and maximum assay titer values for each cohort, Elecsys Anti SARS CoV 2 S quantitative assay, Participants will have scheduled blood sampling (for immunogenicity assessment) at: For Moderna: Baseline, Day 29, Day 57, Day 119, Day 209|Geometric median, minimum and maximum assay titer values for each cohort, Elecsys Anti SARS CoV 2 S quantitative assay, Participants will h…		University of Kansas Medical Center	ALL	ADULT, OLDER_ADULT	0	500	OTHER	OBSERVATIONAL	Observational Model: |Time Perspective: p	IIT-2021-CANINE	44250	45379	45744	44284	0	45020	0	Observational Model:	Time Perspective: p			2021	BIOLOGICAL	COVID-19 Vaccine
NCT04857697	Effects of Probiotics on the Gut Microbiome and Immune System in Operable Stage I-III Breast or Lung Cancer	https://beta.clinicaltrials.gov/study/NCT04857697		COMPLETED	NO	Anatomic Stage I Breast Cancer AJCC v8|Anatomic Stage II Breast Cancer AJCC v8|Anatomic Stage III Breast Cancer AJCC v8|Breast Adenocarcinoma|Stage I Lung Cancer AJCC v8|Stage II Lung Cancer AJCC v8|Stage III Lung Cancer AJCC v8	PROCEDURE| Biopsy|PROCEDURE| Biospecimen Collection|DRUG| Probiotic|PROCEDURE| Therapeutic Conventional Surgery	Length and adherence of probiotics, Will be collected via study diaries., Up to 4 weeks|Percentage of CD8+, CD4+, and T-reg cells, Baseline up to 4 weeks|Cytokine counts, Baseline up to 4 weeks			Mayo Clinic	ALL	ADULT, OLDER_ADULT	EARLY_PHASE1	6	OTHER	INTERVENTIONAL	Allocation: NA|Intervention Model: SINGLE_GROUP|Masking: NONE|Primary Purpose: SUPPORTIVE_CARE	MC210302|NCI-2021-03139|20-011177	44378	44993	44993	44309	0	45037	0	Allocation: NA	Intervention Model: SINGLE_GROUP	Masking: NONE	Primary Purpose: SUPPORTIVE_CARE	2021	PROCEDURE	Biopsy	PROCEDURE	Biospecimen Collection	DRUG	Probiotic	PROCEDURE	Therapeutic Conventional Surgery
NCT04871854	Evaluating Tocilizumab for Sever COVID-19 Infection in Breast Cancer vs. Non Cancer Pateints	https://beta.clinicaltrials.gov/study/NCT04871854		COMPLETED	NO	Breast Cancer	DRUG| Tocilizumab|DRUG| traditional Covid -19 therapy	Overall survival (OS) after treatment of Tocilizumab, measure mortality rate, 28 days time fram|progression free survival (PFS), measure time from recovery until reinfection with Covid-19 after treatment of Tocilizumab, 3 months|time of improvement or worsening at least one point change in ordinal scale, Time to improvement will be assessed by changes on the clinical improvement or worsening as i…	measure percentage of patients need Mechanical Ventilation Required (Including CPAP) during Follow up period, Supplemental Oxygen required, complications, 28 days time fram|Duration of mechanical ventilation, Duration of mechanical ventilation from the start to end, 28 days|adverse effect, any side effects or serious adverse effect, 28 days|length of stay in Intensive care unit, admission date an…		Beni-Suef University	ALL	ADULT, OLDER_ADULT	PHASE2	100	OTHER	INTERVENTIONAL	Allocation: RANDOMIZED|Intervention Model: PARALLEL|Masking: NONE|Primary Purpose: TREATMENT	REC-H-PHBSU-21010	44312	44768	44799	44320	0	44866	0	Allocation: RANDOMIZED	Intervention Model: PARALLEL	Masking: NONE	Primary Purpose: TREATMENT	2021	DRUG	Tocilizumab	DRUG	traditional Covid -19 therapy
NCT04872738	Patient Experiences With the COVID-19 Vaccination After Breast Cancer Treatment	https://beta.clinicaltrials.gov/study/NCT04872738	LymphVAX	ACTIVE_NOT_RECRUITING	NO	Breast Cancer Related Lymphedema|Covid19	OTHER| Survey	COVID-19 Vaccination on Contralateral Arm, The investigators expect 90% of participants to receive the COVID-19 vaccine on their contralateral (unaffected) arm., 0 to 6 months|Lymph Node Swelling after mRNA COVID-19 Vaccine, The investigators expect 10-15% of participants to experience lymph node swelling after receiving the Pfizer or Moderna vaccines., 0 to 3 months			Massachusetts General Hospital	FEMALE	ADULT, OLDER_ADULT	0	670	OTHER	OBSERVATIONAL	Observational Model: |Time Perspective: p	21-528	44323	45078	45261	44320	0	45119	0	Observational Model:	Time Perspective: p			2021	OTHER	Survey
NCT04876560	Implementation of a CDSS in Oncology Patients During COVID-19	https://beta.clinicaltrials.gov/study/NCT04876560	CDSS	COMPLETED	NO	Breast Cancer|Obesity|Cardiovascular Disease Other	OTHER| Application of CDSS to provide nutritional care in breast cancer patients from home|OTHER| General lifestyle advice to breast cancer patients by phone	change in the Mediterranean diet adherence, detection of signrificantly greater adherence to Mediterranean diet in the CDSS (intervention) group compared to control group at study endpoint; assessed by the "MedDiet score"; scoring values 0 - 55; higher scores indicate greater adherence to the Mediterranean diet, 3 months|change in "Global health, quality of life" score, detection of significantly…	alterations in the amount of daily intake of nutrients, detection of statistically significant differences in the amount of daily dietary intakes of fibers, monounsaturated fatty acids, saturated fatty acids, vitamin C between the CDSS (intervention) group and the control group at study endpoint, 3 months|changes in levels of blood lipids, detection of significant differences in the concentration…		Iaso Maternity Hospital, Athens, Greece	FEMALE	ADULT, OLDER_ADULT	NA	44	OTHER	INTERVENTIONAL	Allocation: RANDOMIZED|Intervention Model: PARALLEL|Masking: SINGLE (OUTCOMES_ASSESSOR)|Primary Purpose: SUPPORTIVE_CARE	31052019	43901	44114	44301	44322	0	44322	0	Allocation: RANDOMIZED	Intervention Model: PARALLEL	Masking: SINGLE (OUTCOMES_ASSESSOR)	Primary Purpose: SUPPORTIVE_CARE	2020	OTHER	Application of CDSS to provide nutritional care in breast cancer patients from home	OTHER	General lifestyle advice to breast cancer patients by phone
NCT04929964	COVID-19 Pandemic: Effect on Management of Patients With Breast Cancer	https://beta.clinicaltrials.gov/study/NCT04929964	COVID-19	COMPLETED	NO	Covid19|Breast Cancer Stage|Isolation, Social|Locally Advanced Breast Cancer	PROCEDURE| MRM , Toilet Mastectomy , BCS	Duration of delay in presentation to hospital, It was time counted from the day when the participant first felt breast symptom on self assessment or during diagnostic workup and than presented for the first time to hospital for diagnostic or treatment workup purpose, 18 months|Duration of delay in definitive treatment, It was counted from the day of first presentation to hospital till the day of …			Mehwish Mooghal , MBBS	FEMALE	ADULT, OLDER_ADULT	0	87	OTHER	OBSERVATIONAL	Observational Model: |Time Perspective: p	COV-19 BUMDC	43831	44227	44227	44365	0	44419	0	Observational Model:	Time Perspective: p			2020	PROCEDURE	MRM , Toilet Mastectomy , BCS
NCT05000502	Exercise, Gut Microbiome, and Breast Cancer: Increasing Reach to Underserved Populations	https://beta.clinicaltrials.gov/study/NCT05000502	EMBRACE	RECRUITING	NO	Female Breast Cancer	BEHAVIORAL| Home-based exercise intervention	Feasibility - Recruitment, Number of participants excluded or not agreeing to participate will be measured, Baseline|Feasibility - Adherence to study protocol activities, Feasibility measure (e.g. percent of assessments and intervention sessions completed, Throughout 10 week study period|Feasibility - Attrition rates, Feasibility measure of the number of participants who dropout or are withdrawn,…	Accelerometer Measured Free-living physical activity (e.g., minutes of activity), Motion sensor measures physical activity not observed during intervention activities, Baseline|Accelerometer Measured Free-living physical activity (e.g., minutes of activity), Motion sensor measures physical activity not observed during intervention activities, 5 weeks after baseline|Accelerometer Measured Free-liv…		University of Alabama at Birmingham	FEMALE	ADULT, OLDER_ADULT	NA	40	OTHER	INTERVENTIONAL	Allocation: RANDOMIZED|Intervention Model: PARALLEL|Masking: SINGLE (OUTCOMES_ASSESSOR)|Primary Purpose: OTHER	300007016	44440	2023-12	2023-12	44419	0	45005	0	Allocation: RANDOMIZED	Intervention Model: PARALLEL	Masking: SINGLE (OUTCOMES_ASSESSOR)	Primary Purpose: OTHER	2021	BEHAVIORAL	Home-based exercise intervention
NCT05020574	Microbiome and Association With Implant Infections	https://beta.clinicaltrials.gov/study/NCT05020574		RECRUITING	NO	Breast Cancer|Breast Cancer Female|Genetic Predisposition to Disease	DRUG| Cephalexin	Proportion of tissue samples obtained successfully over time, The feasibility of success in obtaining samples from breast tissue will be measured as a binary outcome (successful or not successful) over time (intra-operatively, week 1, week 2, week 3, and week 4). The investigators will assess and document success in obtaining a tissue sample immediately at the time of sampling of each participant…	Proportion of participants with post-operative infection, Safety will be assessed by clinically assessing for signs of post-operative infection in each patient at each clinic visit. A post-operative infection is defined by clinical assessment of findings of surgical site erythema, tenderness, edema, and/or purulent drainage +/- fever. Proportion of participants with clinically diagnosed infection…		University of California, San Francisco	FEMALE	ADULT, OLDER_ADULT	PHASE2	200	OTHER	INTERVENTIONAL	Allocation: RANDOMIZED|Intervention Model: PARALLEL|Masking: NONE|Primary Purpose: SUPPORTIVE_CARE	217510|NCI-2021-08985	44467	46022	46022	44433	0	44882	0	Allocation: RANDOMIZED	Intervention Model: PARALLEL	Masking: NONE	Primary Purpose: SUPPORTIVE_CARE	2021	DRUG	Cephalexin
NCT05030038	Oral Aromatase Inhibitors Modify the Gut Microbiome	https://beta.clinicaltrials.gov/study/NCT05030038		RECRUITING	NO	Breast Cancer	BIOLOGICAL| Fecal swab collection|BIOLOGICAL| Blood samples	Change in Gut Microbial Levels - Fecal Swab, To describe the microbiome shift of gut microbiome from baseline after 4-weeks and 12-weeks of oral aromatase inhibitor treatment Investigators will calculate the change in gut microbial levels using paired t-tests., At baseline, 4 weeks and 12 weeks	Change in Gut Microbial Levels - Blood Samples, Investigators will calculate Pearson or Spearman correlation coefficients between diversity and gut microbial levels and circulating sex hormone metabolite concentrations at baseline and at 12 weeks. Bacterial derived bioactive compounds, bile acids, and glucuronidated sex hormones will be compared by metabolomics conducted on plasma., At baseline a…		Wake Forest University Health Sciences	FEMALE	ADULT, OLDER_ADULT	0	25	OTHER	OBSERVATIONAL	Observational Model: |Time Perspective: p	IRB00076577|WFBCCC 74121	44649	2023-12	2024-02	44440	0	45112	0	Observational Model:	Time Perspective: p			2022	BIOLOGICAL	Fecal swab collection	BIOLOGICAL	Blood samples
NCT05030519	A Study of Diarrhea and Intestinal Flora Changes Caused by Pyrotinib in Breast Cancer	https://beta.clinicaltrials.gov/study/NCT05030519		RECRUITING	NO	Breast Cancer	DRUG| Pyrotinib	The quantity of intestinal flora from breast cancer patients' fecal microflora at different follow-up nodes, Fecal samples were collected from patients at each follow-up node to detect the number of bacterial species in the intestinal flora, January 2021- December 2022|The abundance of intestinal flora from breast cancer patients' fecal microflora at different follow-up nodes, Fecal samples were …	Disease Control Rateï¼ˆDCRï¼‰, DCR=CR+PR+SD Complete Remission(CR): All target lesions disappeared, no new lesions appeared, and tumor markers were normal, for at least 4 weeks; Partial Remission(PR): The sum of the maximum diameter of the target lesion is reduced by â‰¥30% and maintained for at least 4 weeks; Stable Disease(SD): The maximum diameter and reduction of the target lesion did not rea…		Zhejiang Cancer Hospital	FEMALE	ADULT, OLDER_ADULT	0	50	OTHER	OBSERVATIONAL	Observational Model: |Time Perspective: p	intestinal flora study	44214	44742	44925	44440	0	44622	0	Observational Model:	Time Perspective: p			2021	DRUG	Pyrotinib
NCT05032768	The Association Between Radiation Dermatitis and Skin Microbiome in Breast Cancer Patients	https://beta.clinicaltrials.gov/study/NCT05032768		RECRUITING	NO	Radiation Dermatitis|Skin Microbiome|Breast Cancer|Reconstructive Surgery	RADIATION| post-operative radiotherapy	Skin microbiome differences between patients with and without >=2 acute radiation dermatitis, Acute radiation dermatitis will be graded per the Toxicity Criteria of the Radiation Therapy Oncology Group (RTOG), 3 months	Skin microbiome differences between patients with and without >=2 late radiation dermatitis, Late radiation dermatitis will be graded per the Toxicity Criteria of the Radiation Therapy Oncology Group (RTOG), 5 years		Fudan University	FEMALE	ADULT, OLDER_ADULT	0	100	OTHER	OBSERVATIONAL	Observational Model: |Time Perspective: p	FDRT-BC015	44197	44561	46387	44441	0	44441	0	Observational Model:	Time Perspective: p			2021	RADIATION	post-operative radiotherapy
NCT05037019	SIGNAL During a COVID-19 Pandemic	https://beta.clinicaltrials.gov/study/NCT05037019		WITHDRAWN	NO	Breast Cancer	PROCEDURE| Radiation therapy	Pathologic complete response (pCR), To evaluate whether a pathologic complete response can be achieved when radiotherapy is delivered in a single 21 Gy fraction, establishing whether tumour response has a linear function with time in the context of delayed surgery. Pathologic complete response will be treated as a dichotomous variable (yes/no). Results will be stratified based on whether patients…	Radiation toxicity, A secondary objective is to evaluate toxicity resulting from delivering radiation therapy in this manner. Toxicity will be evaluated using the CTCAE grading system., 1.5 years|Cosmesis, A secondary objective is to evaluate breast cosmesis resulting from delivery of radiation therapy in this manner. Cosmesis will be evaluated using the Modified Harvard-Harris Scale., 1.5 years		Lawson Health Research Institute	FEMALE	ADULT, OLDER_ADULT	NA	0	OTHER	INTERVENTIONAL	Allocation: NA|Intervention Model: SINGLE_GROUP|Masking: NONE|Primary Purpose: TREATMENT	115858	2020-05	2021-11	2022-11	44447	0	44697	0	Allocation: NA	Intervention Model: SINGLE_GROUP	Masking: NONE	Primary Purpose: TREATMENT	2020	PROCEDURE	Radiation therapy
NCT05037825	The Gut Microbiome and Immune Checkpoint Inhibitor Therapy in Solid Tumors	https://beta.clinicaltrials.gov/study/NCT05037825	PARADIGM	RECRUITING	NO	Non-Small-Cell Lung Carcinoma|Malignant Melanoma|Renal Cell Carcinoma|Triple-Negative Breast Cancer	DRUG| Checkpoint Inhibitor, Immune	Change in microbiome composition from baseline to after Cycle 2 of checkpoint therapy (6-8 weeks) by analyzing longitudinally-collected stool specimens of 800 patients with primary NSCLC, MM, RCC, and TNBC, Microbiome evaluation with whole metagenome shotgun sequencing to assess changes in the relative abundance of microbial taxa (measured as percentage abundance per microbial species and changes…	Microbiome samples correlation, Definition of a correlation between the gut microbiome and circulating cytokines (specifically IL-2, IL-10, TNF-alpha, IFN-gamma, and G-CSF) and therapeutic response (defined using RECIST criteria)., Time Frame: prior to initiation of checkpoint therapy (i.e. "Baseline") and at the end of Cycle 2 (at approximately 6-8 weeks)|Microbiome correlation to blood biomarke…		VastBiome	ALL	ADULT, OLDER_ADULT	0	800	INDUSTRY	OBSERVATIONAL	Observational Model: |Time Perspective: p	Pro00054854	44522	45183	47010	44447	0	44678	0	Observational Model:	Time Perspective: p			2021	DRUG	Checkpoint Inhibitor, Immune
NCT05062538	Cancer Patient Perspectives During COVID-19	https://beta.clinicaltrials.gov/study/NCT05062538		ACTIVE_NOT_RECRUITING	NO	Breast Cancer	0	Number of participants with changes implemented to breast cancer treatment, Number of participants with changes implemented to breast cancer treatment during the COVID-19 pandemic, 12 months|Number of participants with treatment concerns during COVID-19 pandemic, Patients with treatment concerns during the COVID-19 pandemic, 12 months|Number of participants with effects of COVID-19 on psychologic…			University of Colorado, Denver	FEMALE	ADULT	0	89	OTHER	OBSERVATIONAL	Observational Model: |Time Perspective: p	20-1434.cc	44067	44247	2023-06	44469	0	44886	0	Observational Model:	Time Perspective: p			2020	Observational
NCT05076266	COVID-19 Related Financial Hardship and Distress in Women Who Decline TMIST (EA1151) Participation	https://beta.clinicaltrials.gov/study/NCT05076266		ACTIVE_NOT_RECRUITING	NO	Breast Cancer, NOS	OTHER| Questionnaire	Compare the proportion of WOC EAQ201 participants who experience COVID-related financial hardship vs non-WOC EAQ201 participants, Composite outcome, defined as answering in the affirmative to any of the following personal changes due to COVID: layoff or furlough, insurance loss, work hours reduction, new job/increased hours to increase income, food or housing insecurity OR answering in the affirm…	Compare the proportions of WOC vs non-WOC EAQ201 participants with COVID-related change in their material condition, a composite measure, Self-reported material condition of any of the following: \>20% income loss, savings use, home sale or refinance, loans, reaching credit limits, becoming subject to a collection agency, or bankruptcy in the last 3 months (binary), Through study completion, an a…	Compare the proportion of WOC vs non-WOC EAQ201 participants with COVID-related employment change, a composite measure, Employment change of any of the following: Self-reported work hours reduction, layoff or furlough, sick time, vacation time use or new job/increased hours to increase income (binary), Through study completion, an average of 1 year|Compare the proportions of WOC vs non-WOC EAQ201…	Eastern Cooperative Oncology Group	FEMALE	ADULT, OLDER_ADULT	0	14	NETWORK	OBSERVATIONAL	Observational Model: |Time Perspective: p	EAQ201|NCI-2021-05681|EAQ201|EAQ201	44634	45595	45595	44482	0	45100	0	Observational Model:	Time Perspective: p			2022	OTHER	Questionnaire
NCT05076760	Study of MEM-288 Oncolytic Virus in Solid Tumors Including Non-Small Cell Lung Cancer (NSCLC)	https://beta.clinicaltrials.gov/study/NCT05076760		RECRUITING	NO	Solid Tumor|Advanced Cancer|Metastatic Cancer|Non Small Cell Lung Cancer|Cutaneous Squamous Cell Carcinoma|Merkel Cell Carcinoma|Melanoma|Pancreatic Cancer|Triple Negative Breast Cancer|Head and Neck Cancer	BIOLOGICAL| MEM-288 Intratumoral Injection	Maximum Tolerated Dose (MTD), MTD is defined as the highest dose with â‰¤ 17% dose limiting toxicity (DLT) rate., 21 days|Safety and Tolerability assessed by Adverse Events (AEs), An adverse event (AE) is any untoward medical occurrence in a subject receiving study drug and which does not necessarily have a causal relationship with this treatment. An AE can therefore be any unfavorable and uninte…	Overall Response Rate (ORR), ORR measured by Response Evaluation Criteria in Solid Tumors (RECIST) 1.1., up to 39 weeks|Disease Control Rate (DCR), DCR measured by Response Evaluation Criteria in Solid Tumors (RECIST) 1.1., up to 39 weeks|Duration of Response (DoR), DoR measured by Response Evaluation Criteria in Solid Tumors (RECIST) 1.1., up to 39 weeks|Progression Free Survival (PFS), To deter…	Exploratory Biomarker Analysis, Analysis of potential associations between biomarker measures and anti-tumor activity, immunogenicity, and immune-activation assessments., 4.5 months	Memgen, Inc.	ALL	ADULT, OLDER_ADULT	PHASE1	18	INDUSTRY	INTERVENTIONAL	Allocation: NA|Intervention Model: SINGLE_GROUP|Masking: NONE|Primary Purpose: TREATMENT	CCI-2003	44615	2023-11	2025-11	44482	0	44742	0	Allocation: NA	Intervention Model: SINGLE_GROUP	Masking: NONE	Primary Purpose: TREATMENT	2022	BIOLOGICAL	MEM-288 Intratumoral Injection
NCT05079763	Bacterial Cellulose-monolaurin Hydrogel for Acute Radiation Dermatitis	https://beta.clinicaltrials.gov/study/NCT05079763		RECRUITING	NO	Acute Radiation Dermatitis	OTHER| Bacterial cellulose-monolaurin hydrogel|OTHER| Placebo cream	Incidence of high grade acute radiation dermatitis, High-grade acute radiation dermatitis is defined as Common Terminology Criteria for Adverse Events (CTCAE) grade of at least 3, Baseline to Week 4 post-radiotherapy	Distribution of participants in terms of ARD CTCAE grades, Distribution of participants across the ARD CTCAE grades (0-5) in the two interventions will be compared, Baseline to Week 4 post-radiotherapy|Patient-reported quality of life, Outcome will be assessed using the Skindex-16 (SD-16) questionnaire, administered on a weekly basis from baseline up to two weeks post-radiotherapy, Baseline to We…		University of the Philippines	FEMALE	ADULT, OLDER_ADULT	PHASE2	54	OTHER	INTERVENTIONAL	Allocation: RANDOMIZED|Intervention Model: PARALLEL|Masking: TRIPLE (CARE_PROVIDER, INVESTIGATOR, OUTCOMES_ASSESSOR)|Primary Purpose: PREVENTION	UPMREB 2021-140-01	44440	2022-09	2022-12	44484	0	44820	0	Allocation: RANDOMIZED	Intervention Model: PARALLEL	Masking: TRIPLE (CARE_PROVIDER, INVESTIGATOR, OUTCOMES_ASSESSOR)	Primary Purpose: PREVENTION	2021	OTHER	Bacterial cellulose-monolaurin hydrogel	OTHER	Placebo cream
NCT05180851	Safety and Efficacy of Recombinant Oncolytic Adenovirus L-IFN Injection in Relapsed/Refractory Solid Tumors Clinical Study	https://beta.clinicaltrials.gov/study/NCT05180851	YSCH-01	RECRUITING	NO	Head and Neck Cancer|Melanoma|Breast Cancer|Bladder Cancer|Ovarian Carcinoma|Cervical Carcinoma|Lung Cancer	DRUG| Recombinant L-IFN adenovirus injection	Dose Limiting Toxicities (DLT), To define the maximum tolerated dose (MTD) of intratumoral administration of Recombinant L-IFN adenovirus injection in humans with malignant tumors., Up to 28 days|Safety and tolerability assessed by Adverse Events (AEs), An AE is any untoward medical occurrence in a subject administered an investigational product (IP), and which does not necessarily have to have a…	Number of participants with vital sign abnormalities and /or adverse event, Number of participants with potentially clinically significant laboratory values, Up to 6 months|Number of participants with laboratory value abnormalities and/or adverse events, Number of participants with potentially clinically significant laboratory values, Up to 6 months|Presence of neutralizing antibodies of antidrug…		Shanghai Fengxian District Central Hospital	ALL	ADULT, OLDER_ADULT	EARLY_PHASE1	28	OTHER	INTERVENTIONAL	Allocation: NA|Intervention Model: SINGLE_GROUP|Masking: NONE|Primary Purpose: TREATMENT	YSCH-01-0000	44530	45076	45291	44567	0	44593	0	Allocation: NA	Intervention Model: SINGLE_GROUP	Masking: NONE	Primary Purpose: TREATMENT	2021	DRUG	Recombinant L-IFN adenovirus injection
NCT05181722	Evaluating the Use of Patient Navigation to Promote Timely Diagnostic Evaluation During the COVID-19 Pandemic	https://beta.clinicaltrials.gov/study/NCT05181722		RECRUITING	NO	Breast Cancer	OTHER| Patient navigator support	Diagnostic follow-up rates, The follow-up rates for patients with an abnormal screening mammogram will be calculated. This will be expressed as the percentage of patients who follow-up within 30 days after the abnormal screening mammogram., 30 days after the screening mammogram	Anxiety level as assessed by the Spielberger State-Trait Anxiety Inventory, The study participants' anxiety level will be assessed using the 6-item short form of the state scale of the Spielberger State-Trait Anxiety Inventory (STAI)., 1 day prior to the scheduled diagnostic appointment|Breast cancer worry as assessed by the Lerman Breast Cancer Worry Scale, The study participants' level of worry…		Johns Hopkins University	FEMALE	ADULT, OLDER_ADULT	NA	196	OTHER	INTERVENTIONAL	Allocation: RANDOMIZED|Intervention Model: PARALLEL|Masking: DOUBLE (CARE_PROVIDER, INVESTIGATOR)|Primary Purpose: HEALTH_SERVICES_RESEARCH	IRB00313835	44760	2023-07	2024-06	44567	0	45029	0	Allocation: RANDOMIZED	Intervention Model: PARALLEL	Masking: DOUBLE (CARE_PROVIDER, INVESTIGATOR)	Primary Purpose: HEALTH_SERVICES_RESEARCH	2022	OTHER	Patient navigator support
NCT05376527	Open Multi-cohort Study of the First Phase of Safety of a Drug Based on Double Recombinant Vaccinia Virus VV-GMCSF-Lact	https://beta.clinicaltrials.gov/study/NCT05376527		RECRUITING	NO	Oncolytic Virotherapy	BIOLOGICAL| Double Recombinant Vaccinia Virus VV-GMCSF-Lact	Frequency, nature, intensity and duration of adverse events related with the use of the study drug, The severity of adverse events will be assessed according to CTCAE (Common Terminology Criteria for Adverse Events) Version 5.0. National Cancer Institute. 2017., 90 days from the data of the last treatment (for Stage 1 up to 107 days from participation in the study; for Stage 2 up to 129 days from…	Determination of virus concentrations in blood, Determination of virus concentrations in blood after 5, 15, 30 minutes, 1, 3, 6, 12, 24, 48, 72, 120, 168 and 216 hours after intratumoral administration, up to 216 hours to the last treatment	Determination of the antivirus antibodies titer in the blood, Determination of the antivirus antibodies titer in the blood after 7, 14, 21, 28 days after intratumoral administration., up to 28 days to the last treatment|Assessment of Objective response (stabilization / progression rate) to treatment. Evaluation of tumor size, Assessment of Objective response (stabilization / progression rate) to …	"Oncostar" LLC	FEMALE	ADULT, OLDER_ADULT	PHASE1	73	INDUSTRY	INTERVENTIONAL	Allocation: NA|Intervention Model: SINGLE_GROUP|Masking: NONE|Primary Purpose: TREATMENT	Oncolact2020	44692	45122	45417	44698	0	44698	0	Allocation: NA	Intervention Model: SINGLE_GROUP	Masking: NONE	Primary Purpose: TREATMENT	2022	BIOLOGICAL	Double Recombinant Vaccinia Virus VV-GMCSF-Lact
NCT05417867	Evaluating the Association Between Changes in the Gut Microbiome and Chemotherapy-Induced Nausea in Women Receiving Chemotherapy for Stage I-III Breast Cancer	https://beta.clinicaltrials.gov/study/NCT05417867		RECRUITING	NO	Chemotherapy-Related Nausea and/or Vomiting|Early Stage Breast Carcinoma	PROCEDURE| Biospecimen Collection|OTHER| Questionnaire Administration	Number of patients approached, Assessed using descriptive statistics., Up to 24 months|Number of patients enrolled, Assessed using descriptive statistics., Up to 24 months|Number of patients who completed the questionnaires at both assessments, Assessed using descriptive statistics., At baseline and 3-5 days after initiation of chemotherapy|Number of patients who provided stool samples at both as…			Mayo Clinic	ALL	ADULT, OLDER_ADULT	0	40	OTHER	OBSERVATIONAL	Observational Model: |Time Perspective: p	20-009279|NCI-2022-01231	44300	45408	45580	44726	0	45058	0	Observational Model:	Time Perspective: p			2021	PROCEDURE	Biospecimen Collection	OTHER	Questionnaire Administration
NCT05444647	Gut Microbiome Components Predict Response to Neoadjuvant Therapy in HER2-positive Breast Cancer Patients : A Prospective Study	https://beta.clinicaltrials.gov/study/NCT05444647		RECRUITING	NO	Breast Cancer	PROCEDURE| stool and blood collection	Pathologic complete response in the breast and lymph nodes (ypT0/Tis ypN0), The primary objective of this study is to determine if the probability of pCR (pathologic complete response) in HER2-positive breast cancer patients treated with standard of care neoadjuvant therapy is correlated with variability in the composition of intestinal microbiota and subsequent short-term alterations in that com…	Correlations between Pathologic complete Response, Determine if specific microbiota correlated with the probability of pCR are associated with the anti-tumor innate and adaptive immune responses in the peripheral blood, 2 years|Side effects, Correlation of the microbiome to incidence of at least grade 3 toxicity using the CTCAE version 4.0 scoring, 2 years		The First Affiliated Hospital with Nanjing Medical University	FEMALE	ADULT, OLDER_ADULT	0	100	OTHER	OBSERVATIONAL	Observational Model: |Time Perspective: p	20210601	2022-07	2024-05	2025-06	44748	0	44748	0	Observational Model:	Time Perspective: p			2022	PROCEDURE	stool and blood collection
NCT05524480	Accelerating the Implementation of a Breast and Cervical Cancer Screening and HPV Vaccination Intervention	https://beta.clinicaltrials.gov/study/NCT05524480		NOT_YET_RECRUITING	NO	Cancer Prevention	BEHAVIORAL| Salud en Mis Manos - Dissemination and Implementation Assistance|BEHAVIORAL| Salud en Mis Manos- Usual Implementation Practice	Reach is measured by the proportion of women who participate in SEMM education sessions among those that are eligible in the clinic (among all eligible patients) & in the community (the number of participants that receive SEMM education)., Reach will assess several factors: Among eligible women, what number participate in SEMM education sessions?, 4-month follow up|Reach is measured by the propor…	Cost effectiveness of SEMM-DIA in community and clinic practice settings, The purpose of the economic analysis is to produce information on the cost-effectiveness of SEMM-DIA in community and clinic practice settings. Investigators will determine the current market value of all ingredients associated with the planning and implementation of the dissemination interventions (from study start to 8-mo…		The University of Texas Health Science Center, Houston	FEMALE	ADULT, OLDER_ADULT	NA	2000	OTHER	INTERVENTIONAL	Allocation: RANDOMIZED|Intervention Model: PARALLEL|Masking: NONE|Primary Purpose: PREVENTION	HSC-SPH-20-1117	45173	45534	45564	44805	0	45057	0	Allocation: RANDOMIZED	Intervention Model: PARALLEL	Masking: NONE	Primary Purpose: PREVENTION	2023	BEHAVIORAL	Salud en Mis Manos - Dissemination and Implementation Assistance	BEHAVIORAL	Salud en Mis Manos- Usual Implementation Practice
NCT05530876	Tele-rehabilitation in Women With Breast Cancer During COVID-19 Pandemic.	https://beta.clinicaltrials.gov/study/NCT05530876		ACTIVE_NOT_RECRUITING	NO	Breast Cancer	OTHER| Telerehabilitation with virtual game	Improvements in heart rate variability indices and rate of perceived exertion after intervention with telerehabilitation., Heart rate variability indices measures through a cardiofrequencymeter and rate of perceived exertion through Borg scale before and after 10 session of telerehabilitation., 5 weeks	Improvements in quality of life after intervention with telerehabilitation., The quality of life will be measured through EORTC QLQ-C30., 5 weeks		University of Sao Paulo	FEMALE	ADULT, OLDER_ADULT	NA	60	OTHER	INTERVENTIONAL	Allocation: NON_RANDOMIZED|Intervention Model: PARALLEL|Masking: NONE|Primary Purpose: TREATMENT	33293720.9.0000.5505	43892	44532	44897	44811	0	44811	0	Allocation: NON_RANDOMIZED	Intervention Model: PARALLEL	Masking: NONE	Primary Purpose: TREATMENT	2020	OTHER	Telerehabilitation with virtual game
NCT05580887	Intestinal Microbiota Impact for Prognosis and Treatment Outcomes in Early Luminal Breast Cancer and Pancreatic Cancer Patients	https://beta.clinicaltrials.gov/study/NCT05580887		RECRUITING	NO	Breast Cancer|Pancreas Cancer	DRUG| mFOLFIRINOX|DRUG| Doxorubicin|DRUG| Cyclophosphamid|DRUG| Paclitaxel|DRUG| Carboplatin	Intestinal bacterial structure in BC and PnC (separately) patients with disease progression, Intestinal bacterial structure will performed by 16S RNA gene sequencing, 24 months	Change from baseline of ctDNA level in the each type of breast cancer patients from diagnosis till 24 months after completion neoadjuvant chemotherapy followed by surgery, Change from baseline of ctDNA level in the each type of breast cancer patients from diagnosis till 24 months after completion neoadjuvant chemotherapy followed by surgery, 30 months (6 months treatment period+24 months follow u…		Moscow Clinical Scientific Center	ALL	ADULT, OLDER_ADULT	0	35	OTHER	OBSERVATIONAL	Observational Model: |Time Perspective: p	Microbiome_BC&PnC	44693	45789	2025-08	44848	0	44848	0	Observational Model:	Time Perspective: p			2022	DRUG	mFOLFIRINOX	DRUG	Doxorubicin	DRUG	Cyclophosphamid	DRUG	Paclitaxel	DRUG	Carboplatin
NCT05600582	A Study of CodaLytic, an Intratumoral Oncolytic Virus, in Patients With Breast Cancer	https://beta.clinicaltrials.gov/study/NCT05600582		NOT_YET_RECRUITING	NO	Breast Neoplasms|Neoplasm Metastasis	BIOLOGICAL| CodaLytic	To assess the Serious Adverse events (SAEs) of CodaLytic administered by intratumoral injection, To assess the frequency of Serious Adverse events (SAEs) of CodaLytic administered by intratumoral injection at 2-weekly or 4-weekly intervals at doses of 10e7 and 10e8 plaque-forming units (PFU)/mL, Dosing Period approximately 3 months from first dose|To assess the Adverse events (AEs) of CodaLytic a…	CodaLytic administration impact on tumor response and disease progression: Overall response rate (ORR), To assess the Overall response rate (ORR) for CodaLytic intratumoral administration as a measurement of tumor response and disease progression, 3 months, 6 months, and 12 months from treatment|CodaLytic administration impact on tumor response and disease progression: Duration of response (DoR),…		Codagenix, Inc	ALL	ADULT, OLDER_ADULT	PHASE1	24	INDUSTRY	INTERVENTIONAL	Allocation: NON_RANDOMIZED|Intervention Model: SEQUENTIAL|Masking: NONE|Primary Purpose: TREATMENT	CDX-ONC-101	44941	45565	45687	44865	0	44865	0	Allocation: NON_RANDOMIZED	Intervention Model: SEQUENTIAL	Masking: NONE	Primary Purpose: TREATMENT	2023	BIOLOGICAL	CodaLytic
NCT05860374	A Clinical Study on Oncolytic Virus Injection (R130) for the Treatment of Advanced Solid Tumors	https://beta.clinicaltrials.gov/study/NCT05860374		RECRUITING	NO	Sarcoma|Carcinoma|Breast Cancer|Pancreatic Cancer|Colorectal Cancer|Gastric Cancer|Liver Cancer|Lung Cancer|Gynecologic Cancer	DRUG| Recombinant oncolytic herpes simplex virus type 1 (R130)	Subject incidence of adverse events, To characterize the safety profile of R130 injection in patients with advanced solid tumors as measured by the incidence of Grade â‰¥ 3 Common Terminology Criteria for Adverse Events, version 5.0 (CTCAE v5.0), Up to 6 months|Subject incidence of laboratory abnormalities, Detection of liver and renal function, electrocardiogram, routine blood examination etc., …	Disease Assessment for Disease Control Rate, Evaluate the efficacy endpoints of DCR by the investigator with RECIST v1.1 and iRECIST, Every 10 weeks for 12 months	Disease Assessment for Duration of Response, Evaluate the efficacy endpoints of DOR by the investigator with RECIST v1.1 and iRECIST, Every 10 weeks for 12 months|Quality of Life Assessment, Evaluate with EORTC QLQ-C30, Every 6 weeks for 12 months	Shanghai Yunying Medical Technology	ALL	ADULT, OLDER_ADULT	EARLY_PHASE1	20	INDUSTRY	INTERVENTIONAL	Allocation: NA|Intervention Model: SINGLE_GROUP|Masking: NONE|Primary Purpose: TREATMENT	XYFY-R130-AST	44987	45718	46083	45062	0	45062	0	Allocation: NA	Intervention Model: SINGLE_GROUP	Masking: NONE	Primary Purpose: TREATMENT	2023	DRUG	Recombinant oncolytic herpes simplex virus type 1 (R130)
NCT05886075	A Clinical Study on Oncolytic Virus Injection (R130) for the Treatment of Relapsed/Refractory Advanced Solid Tumors	https://beta.clinicaltrials.gov/study/NCT05886075		RECRUITING	NO	Lung Cancer|Bronchial Cancer|Non Small Cell Lung Cancer|Small Cell Lung Cancer|Sarcoma|Colorectal Cancer|Gastric Cancer|Liver Cancer|Breast Cancer|Pancreatic Cancer|Head and Neck Cancer|Ovarian Cancer	DRUG| Recombinant oncolytic herpes simplex virus type 1 (R130)	Subject incidence of adverse events, To characterize the safety profile of R130 injection in patients with advanced solid tumors as measured by the incidence of Grade â‰¥ 3 Common Terminology Criteria for Adverse Events, version 5.0 (CTCAE v5.0), Up to 6 months|Subject incidence of laboratory abnormalities, Detection of liver and renal function, electrocardiogram, routine blood examination etc., …	Disease Assessment for Disease Control Rate, Evaluate the efficacy endpoints of DCR by the investigator with RECIST v1.1 and iRECIST, Every 10 weeks for 12 months|Disease Assessment for Duration of Response, Evaluate the efficacy endpoints of DOR by the investigator with RECIST v1.1 and iRECIST, Every 10 weeks for 12 months|Quality of Life Assessment, Evaluate with EORTC QLQ-C30, Every 6 weeks fo…		Shanghai Yunying Medical Technology	ALL	ADULT, OLDER_ADULT	EARLY_PHASE1	24	INDUSTRY	INTERVENTIONAL	Allocation: NA|Intervention Model: SINGLE_GROUP|Masking: NONE|Primary Purpose: TREATMENT	AQNH-R130-AST	45015	2025-03	2025-03	45079	0	45079	0	Allocation: NA	Intervention Model: SINGLE_GROUP	Masking: NONE	Primary Purpose: TREATMENT	2023	DRUG	Recombinant oncolytic herpes simplex virus type 1 (R130)
PMID34896904/ChiCTR-INQ-17014181	The effect of Probiotics on preventing patients with breast cancer from cancer-related cognitive impairmentand and its mechanism			Recruiting	No	Breast Cancer	Probiotics	Cancer-related cognitive impairment				Female	20-60y		81		Interventional	Quasi-randomized													2018
PMID33211236/ChiCTR1900021730	Microbiota as an non-invasive tool to predict postoperative depression in breast cancer patients			Recruiting	No	Breast Cancer	None	Postoperative depression				Female	18-65y		300		Observational	Factorial													2019
PMID36172155	Breast microbiome associations with breast tumor characteristics and neoadjuvant chemotherapy: A case-control study	https://doi.org/10.3389/fonc.2022.926920		Completed	Yes	Breast Cancer	None	NAT microbiome				Female			94		Observational														2019
PMID36765550	Breast Cancer Survivors and Healthy Women: Could Gut Microbiota Make a Difference?—“BiotaCancerSurvivors”: A Case-Control Study	https://doi.org/10.3390/cancers15030594	BiotaCancerSurvivors	Completed	Yes	Breast Cancer	None	“16S rRNA” gene				Female	18-71y		314		Observational
PMID34444865	Faecal Microbiota Composition Varies between Patients with Breast Cancer and Healthy Women: A Comparative Case-Control Study	https://doi.org/10.3390/nu13082705		Completed	Yes	Breast Cancer	None	“16S rRNA” gene				Female			55		Observational
PMID35578688/ChiCTR2100047510	To investigate the clinical observation and mechanism of acupuncture on cancer-related fatigue of breast cancer based on			Recruiting	No	Breast Cancer	Acupuncture	Piper fatigue scale	KPS rating scale	EORTC Core Quality of Life Scale		Female	18-80y		35		Interventional	Non-randomized													2021
PMID36558756	The Bio-Diversity and the Role of Gut Microbiota in Postmenopausal Women with Luminal Breast Cancer Treated with Aromatase Inhibitors: An Observational Cohort Study	10.3390/pathogens11121421		Completed	Yes	Breast Cancer	None	GM biodiversity				Female			84		Observational														2019
PMID37754546/NCT03213249	A prospective randomized clinical trial to assess antibiotic pocket irrigation on tissue expander breast reconstruction	https://doi.org/10.1128/spectrum.01430-23		Completed	Yes	Breast Cancer	Antibiotics	Infection				Female			16		Interventional	Randomized without Masking													2017
PMID36868056	Intratumoral microbiome is driven by metastatic site and associated with immune histopathological parameters: An ancillary study of the SHIVA clinical trial	https://doi.org/10.1016/j.ejca.2023.01.024	SHIVA	Completed	Yes	Breast Cancer	None	“16S rRNA” gene				Female			19		Observational														2012
PMID34403381	Predictive and Preventive Potential of Preoperative Gut Microbiota in Chronic Postoperative Pain in Breast Cancer Survivors	10.1213/ANE.0000000000005713		Completed	Yes	Breast Cancer	None	“16S rRNA” gene				Female			132		Observational														2019
PMID35657343	The oral microbiome and breast cancer and nonmalignant breast disease, and its relationship with the fecal microbiome in the Ghana Breast Health Study	https://doi.org/10.1002/ijc.34145	Ghana Breast Health Study	Completed	Yes	Breast Cancer	None	“16S rRNA” gene				Female	18-74y		881	NCI/NIH	Observational
PMID33460452	Associations of fecal microbial profiles with breast cancer and nonmalignant breast disease in the Ghana Breast Health Study	https://doi.org/10.1002/ijc.33473	Ghana Breast Health Study	Completed	Yes	Breast Cancer	None	“16S rRNA” gene				Female	18-74y		895	NCI/NIH	Observational
PMID34083249	Diet Alters Entero-Mammary Signaling to Regulate the Breast Microbiome and Tumorigenesis	https://doi.org/10.1158/0008-5472.CAN-20-2983		Completed	Yes	Breast Cancer	Fish Oil	microbiota in tumors and normal breast tissue				Female			22		Interventional	Randomized without Masking
PMID34926547	Probiotics for the Treatment of Docetaxel-Related Weight Gain of Breast Cancer Patients-A Single-Center, Randomized, Double-Blind, and Placebo-Controlled Trial	10.3389/fnut.2021.762929		Completed	Yes	Breast Cancer	Probiotics	Body weight and body fat				Female			100		Interventional	Randomized with Masking													2018
PMID31164347	Plasma Metabolomic Signatures Associated with Long-term Breast Cancer Risk in the SU.VI.MAX Prospective Cohort	https://doi.org/10.1158/1055-9965.EPI-19-0154	SU.VI.MAX	Completed	Yes	Breast Cancer	None	Breast Cancer Risk				Female			422		Observational
PMID31767565	Diet-Related Metabolomic Signature of Long-Term Breast Cancer Risk Using Penalized Regression: An Exploratory Study in the SU.VI.MAX Cohort	10.1158/1055-9965.EPI-19-0900	SU.VI.MAX	Completed	Yes	Breast Cancer	None	Breast Cancer Risk				Female			400		Observational
PMID33796451	Analysis of Gut Microbiome Using Explainable Machine Learning Predicts Risk of Diarrhea Associated With Tyrosine Kinase Inhibitor Neratinib: A Pilot Study	https://doi.org/10.3389/fonc.2021.604584		Completed	Yes	Breast Cancer	None	Risk of Diarrhea				Female	≥ 60y		25		Observational														2015
PMID36512109	Health-related quality of life is associated with fecal microbial composition in breast cancer survivors	https://doi.org/10.1007/s00520-022-07496-3		Completed	Yes	Breast Cancer	None	QOL and obesity				Female			70		Observational
PMID37727203/NCT04818359	Changes in gut microbiota composition after 12 weeks of a home-based lifestyle intervention in breast cancer survivors during the COVID-19 lockdown	https://doi.org/10.3389/fonc.2023.1225645		Completed	Yes	Breast Cancer	None	“16S rRNA” gene				Female			20		Observational														2020
PMID28541359	Potential antiproliferative activity of polyphenol metabolites against human breast cancer cells and their urine excretion pattern in healthy subjects following acute intake of a polyphenol-rich juice of grumixama (Eugenia brasiliensis Lam.)	10.1039/c7fo00076f		Completed	Yes	Breast Cancer	grumixama fruit	in vitro antiproliferative activity against breast cancer cells				Female			10		Interventional	Non-randomized
[truncated: 16 more columns]

## Sheet: StudyStatus
Row Labels	Count of NCT Number
ACTIVE_NOT_RECRUITING	10						NOT_YET_RECRUITING	3
APPROVED_FOR_MARKETING	1						RECRUITING	31
COMPLETED	70						ACTIVE_NOT_RECRUITING	10
NOT_YET_RECRUITING	3						COMPLETED	70
RECRUITING	31						APPROVED_FOR_MARKETING	1
TERMINATED	8						TERMINATED	8
UNKNOWN	8						UNKNOWN	8
WITHDRAWN	6						WITHDRAWN	6
(blank)
Grand Total	137

## Sheet: StudyResults
Row Labels	Count of NCT Number
NO	108
YES	29
(blank)
Grand Total	137

## Sheet: Phases
Row Labels	Count of NCT Number
0	29						EARLY_PHASE1	5
EARLY_PHASE1	5						PHASE1	28
NA	22						PHASE1|PHASE2	8
PHASE1	28						PHASE2	13
PHASE1|PHASE2	8						PHASE3	7
PHASE2	13						PHASE4	5
PHASE3	7						NA	22
PHASE4	5						Not specified	49
(blank)	20							137
Grand Total	137

## Sheet: StudyDesign
Row Labels	Count of NCT Number					Design	Number		Row Labels	Sum of Number
0	1		0	1		not specified	1		Non Randomized	51					Randomized with Masking	23
Allocation: |Intervention Model: |Masking: |Primary Purpose: SUPPORTIVE_CARE	1		Allocation: |Intervention Model: |Masking: |Primary Purpose: SUPPORTIVE_CARE	1		Non Randomized	1		not specified	1					Randomized without Masking	17
Allocation: |Intervention Model: |Masking: |Primary Purpose: TREATMENT	1		Allocation: |Intervention Model: |Masking: |Primary Purpose: TREATMENT	1		Non Randomized	1		Observational	42					Non Randomized	54
Allocation: |Intervention Model: |Masking: NONE|Primary Purpose: SUPPORTIVE_CARE	3		Allocation: |Intervention Model: |Masking: NONE|Primary Purpose: SUPPORTIVE_CARE	3		Non Randomized	3		Randomized, Masking	22					Observational	42
Allocation: NA|Intervention Model: SINGLE_GROUP|Masking: NONE|Primary Purpose: BASIC_SCIENCE	3		Allocation: NA|Intervention Model: SINGLE_GROUP|Masking: NONE|Primary Purpose: BASIC_SCIENCE	3		Non Randomized	3		Randomized, No Masking	15					not specified	1
Allocation: NA|Intervention Model: SINGLE_GROUP|Masking: NONE|Primary Purpose: SUPPORTIVE_CARE	3		Allocation: NA|Intervention Model: SINGLE_GROUP|Masking: NONE|Primary Purpose: SUPPORTIVE_CARE	3		Non Randomized	3		Grand Total	131						137
Allocation: NA|Intervention Model: SINGLE_GROUP|Masking: NONE|Primary Purpose: TREATMENT	26		Allocation: NA|Intervention Model: SINGLE_GROUP|Masking: NONE|Primary Purpose: TREATMENT	26		Non Randomized	26
Allocation: NON_RANDOMIZED|Intervention Model: PARALLEL|Masking: NONE|Primary Purpose: PREVENTION	1		Allocation: NON_RANDOMIZED|Intervention Model: PARALLEL|Masking: NONE|Primary Purpose: PREVENTION	1		Non Randomized	1
Allocation: NON_RANDOMIZED|Intervention Model: PARALLEL|Masking: NONE|Primary Purpose: TREATMENT	4		Allocation: NON_RANDOMIZED|Intervention Model: PARALLEL|Masking: NONE|Primary Purpose: TREATMENT	4		Non Randomized	4
Allocation: NON_RANDOMIZED|Intervention Model: SEQUENTIAL|Masking: NONE|Primary Purpose: TREATMENT	2		Allocation: NON_RANDOMIZED|Intervention Model: SEQUENTIAL|Masking: NONE|Primary Purpose: TREATMENT	2		Non Randomized	2
Allocation: NON_RANDOMIZED|Intervention Model: SINGLE_GROUP|Masking: NONE|Primary Purpose: TREATMENT	7		Allocation: NON_RANDOMIZED|Intervention Model: SINGLE_GROUP|Masking: NONE|Primary Purpose: TREATMENT	7		Non Randomized	7
Allocation: RANDOMIZED|Intervention Model: |Masking: |Primary Purpose: SUPPORTIVE_CARE	2		Allocation: RANDOMIZED|Intervention Model: |Masking: |Primary Purpose: SUPPORTIVE_CARE	2		Randomized, No Masking	2
Allocation: RANDOMIZED|Intervention Model: |Masking: DOUBLE|Primary Purpose: SUPPORTIVE_CARE	2		Allocation: RANDOMIZED|Intervention Model: |Masking: DOUBLE|Primary Purpose: SUPPORTIVE_CARE	2		Randomized, Masking	2
Allocation: RANDOMIZED|Intervention Model: FACTORIAL|Masking: SINGLE (INVESTIGATOR)|Primary Purpose: PREVENTION	1		Allocation: RANDOMIZED|Intervention Model: FACTORIAL|Masking: SINGLE (INVESTIGATOR)|Primary Purpose: PREVENTION	1		Randomized, Masking	1
Allocation: RANDOMIZED|Intervention Model: PARALLEL|Masking: DOUBLE (CARE_PROVIDER, INVESTIGATOR)|Primary Purpose: HEALTH_SERVICES_RESEARCH	1		Allocation: RANDOMIZED|Intervention Model: PARALLEL|Masking: DOUBLE (CARE_PROVIDER, INVESTIGATOR)|Primary Purpose: HEALTH_SERVICES_RESEARCH	1		Randomized, Masking	1
Allocation: RANDOMIZED|Intervention Model: PARALLEL|Masking: DOUBLE (PARTICIPANT, CARE_PROVIDER)|Primary Purpose: BASIC_SCIENCE	1		Allocation: RANDOMIZED|Intervention Model: PARALLEL|Masking: DOUBLE (PARTICIPANT, CARE_PROVIDER)|Primary Purpose: BASIC_SCIENCE	1		Randomized, Masking	1
Allocation: RANDOMIZED|Intervention Model: PARALLEL|Masking: DOUBLE (PARTICIPANT, INVESTIGATOR)|Primary Purpose: SUPPORTIVE_CARE	1		Allocation: RANDOMIZED|Intervention Model: PARALLEL|Masking: DOUBLE (PARTICIPANT, INVESTIGATOR)|Primary Purpose: SUPPORTIVE_CARE	1		Randomized, Masking	1
Allocation: RANDOMIZED|Intervention Model: PARALLEL|Masking: DOUBLE (PARTICIPANT, INVESTIGATOR)|Primary Purpose: TREATMENT	1		Allocation: RANDOMIZED|Intervention Model: PARALLEL|Masking: DOUBLE (PARTICIPANT, INVESTIGATOR)|Primary Purpose: TREATMENT	1		Randomized, Masking	1
Allocation: RANDOMIZED|Intervention Model: PARALLEL|Masking: NONE|Primary Purpose: PREVENTION	6		Allocation: RANDOMIZED|Intervention Model: PARALLEL|Masking: NONE|Primary Purpose: PREVENTION	6		Randomized, No Masking	6
Allocation: RANDOMIZED|Intervention Model: PARALLEL|Masking: NONE|Primary Purpose: SUPPORTIVE_CARE	1		Allocation: RANDOMIZED|Intervention Model: PARALLEL|Masking: NONE|Primary Purpose: SUPPORTIVE_CARE	1		Randomized, No Masking	1
Allocation: RANDOMIZED|Intervention Model: PARALLEL|Masking: NONE|Primary Purpose: TREATMENT	6		Allocation: RANDOMIZED|Intervention Model: PARALLEL|Masking: NONE|Primary Purpose: TREATMENT	6		Randomized, No Masking	6
Allocation: RANDOMIZED|Intervention Model: PARALLEL|Masking: QUADRUPLE (PARTICIPANT, CARE_PROVIDER, INVESTIGATOR, OUTCOMES_ASSESSOR)|Primary Purpose: SUPPORTIVE_CARE	1		Allocation: RANDOMIZED|Intervention Model: PARALLEL|Masking: QUADRUPLE (PARTICIPANT, CARE_PROVIDER, INVESTIGATOR, OUTCOMES_ASSESSOR)|Primary Purpose: SUPPORTIVE_CARE	1		Randomized, Masking	1
Allocation: RANDOMIZED|Intervention Model: PARALLEL|Masking: QUADRUPLE (PARTICIPANT, CARE_PROVIDER, INVESTIGATOR, OUTCOMES_ASSESSOR)|Primary Purpose: TREATMENT	1		Allocation: RANDOMIZED|Intervention Model: PARALLEL|Masking: QUADRUPLE (PARTICIPANT, CARE_PROVIDER, INVESTIGATOR, OUTCOMES_ASSESSOR)|Primary Purpose: TREATMENT	1		Randomized, Masking	1
Allocation: RANDOMIZED|Intervention Model: PARALLEL|Masking: SINGLE (OUTCOMES_ASSESSOR)|Primary Purpose: OTHER	1		Allocation: RANDOMIZED|Intervention Model: PARALLEL|Masking: SINGLE (OUTCOMES_ASSESSOR)|Primary Purpose: OTHER	1		Randomized, Masking	1
Allocation: RANDOMIZED|Intervention Model: PARALLEL|Masking: SINGLE (OUTCOMES_ASSESSOR)|Primary Purpose: SUPPORTIVE_CARE	2		Allocation: RANDOMIZED|Intervention Model: PARALLEL|Masking: SINGLE (OUTCOMES_ASSESSOR)|Primary Purpose: SUPPORTIVE_CARE	2		Randomized, Masking	2
Allocation: RANDOMIZED|Intervention Model: PARALLEL|Masking: TRIPLE (CARE_PROVIDER, INVESTIGATOR, OUTCOMES_ASSESSOR)|Primary Purpose: PREVENTION	1		Allocation: RANDOMIZED|Intervention Model: PARALLEL|Masking: TRIPLE (CARE_PROVIDER, INVESTIGATOR, OUTCOMES_ASSESSOR)|Primary Purpose: PREVENTION	1		Randomized, Masking	1
Allocation: RANDOMIZED|Intervention Model: PARALLEL|Masking: TRIPLE (PARTICIPANT, CARE_PROVIDER, INVESTIGATOR)|Primary Purpose: SUPPORTIVE_CARE	2		Allocation: RANDOMIZED|Intervention Model: PARALLEL|Masking: TRIPLE (PARTICIPANT, CARE_PROVIDER, INVESTIGATOR)|Primary Purpose: SUPPORTIVE_CARE	2		Randomized, Masking	2
Allocation: RANDOMIZED|Intervention Model: PARALLEL|Masking: TRIPLE (PARTICIPANT, CARE_PROVIDER, OUTCOMES_ASSESSOR)|Primary Purpose: TREATMENT	1		Allocation: RANDOMIZED|Intervention Model: PARALLEL|Masking: TRIPLE (PARTICIPANT, CARE_PROVIDER, OUTCOMES_ASSESSOR)|Primary Purpose: TREATMENT	1		Randomized, Masking	1
Allocation: RANDOMIZED|Intervention Model: PARALLEL|Masking: TRIPLE (PARTICIPANT, INVESTIGATOR, OUTCOMES_ASSESSOR)|Primary Purpose: PREVENTION	2		Allocation: RANDOMIZED|Intervention Model: PARALLEL|Masking: TRIPLE (PARTICIPANT, INVESTIGATOR, OUTCOMES_ASSESSOR)|Primary Purpose: PREVENTION	2		Randomized, Masking	2
Allocation: RANDOMIZED|Intervention Model: PARALLEL|Masking: TRIPLE (PARTICIPANT, INVESTIGATOR, OUTCOMES_ASSESSOR)|Primary Purpose: SUPPORTIVE_CARE	1		Allocation: RANDOMIZED|Intervention Model: PARALLEL|Masking: TRIPLE (PARTICIPANT, INVESTIGATOR, OUTCOMES_ASSESSOR)|Primary Purpose: SUPPORTIVE_CARE	1		Randomized, Masking	1
Allocation: RANDOMIZED|Intervention Model: SINGLE_GROUP|Masking: DOUBLE (PARTICIPANT, INVESTIGATOR)|Primary Purpose: SUPPORTIVE_CARE	1		Allocation: RANDOMIZED|Intervention Model: SINGLE_GROUP|Masking: DOUBLE (PARTICIPANT, INVESTIGATOR)|Primary Purpose: SUPPORTIVE_CARE	1		Randomized, Masking	1
Allocation: RANDOMIZED|Intervention Model: SINGLE_GROUP|Masking: DOUBLE (PARTICIPANT, OUTCOMES_ASSESSOR)|Primary Purpose: TREATMENT	1		Allocation: RANDOMIZED|Intervention Model: SINGLE_GROUP|Masking: DOUBLE (PARTICIPANT, OUTCOMES_ASSESSOR)|Primary Purpose: TREATMENT	1		Randomized, Masking	1
Allocation: RANDOMIZED|Intervention Model: SINGLE_GROUP|Masking: TRIPLE (PARTICIPANT, CARE_PROVIDER, INVESTIGATOR)|Primary Purpose: SUPPORTIVE_CARE	1		Allocation: RANDOMIZED|Intervention Model: SINGLE_GROUP|Masking: TRIPLE (PARTICIPANT, CARE_PROVIDER, INVESTIGATOR)|Primary Purpose: SUPPORTIVE_CARE	1		Randomized, Masking	1
Observational Model: |Time Perspective: p	28		Observational Model: |Time Perspective: p	28		Observational	42
(blank)					Interventional	Quasi-randomized
Grand Total	117				Observational	Factorial
					Observational
					Observational
					Observational
					Interventional	Non-randomized
					Observational
					Interventional	Randomized
					Observational
					Observational
					Observational
					Observational
					Interventional	Randomized
					Interventional	Randomized
					Observational
					Observational
					Observational
					Observational
					Observational
					Interventional	Non-randomized

## Sheet: Enrolment
																	Country	Studies
Row Labels	Count of NCT Number		Country	Studies													USA	75
Australia	1		USA	75													China	18
Austria	1		China	18													Canada	7
Belgium	1		Canada	7													France	5
Brazil	2		France	5													Italy	4
Canada	7		Italy	4													Germany	3
China	18		Germany	3													Spain	3
Colombia	1		Spain	3													Brazil	2
Egypt	2		Brazil	2													Egypt	2
France	5		Egypt	2													Ghana	2
Germany	3		Ghana	2													Russia	2
Ghana	2		Russia	2													Australia	1
Greece	1		Australia	1													Austria	1
Italy	4		Austria	1													Belgium	1
Mexico	1		Belgium	1													Colombia	1
Netherlands	1		Colombia	1													Greece	1
Pakistan	1		Greece	1													Mexico	1
Philippines	1		Mexico	1													Netherlands	1
Poland	1		Netherlands	1													Pakistan	1
Portugal	1		Pakistan	1													Philippines	1
Russia	2		Philippines	1													Poland	1
Singapore	1		Poland	1													Portugal	1
Spain	3		Portugal	1													Singapore	1
Switzerland	1		Singapore	1													Switzerland	1
UK	1		Switzerland	1													United Kingdom	1
USA	75		UK	1
Grand Total	137
Row Labels	Count of NCT Number		Year	Count
1995	1		1995	1
1998	1		1998	1
1999	2		1999	2
2000	1		2000	1
2002	2		2002	2
2003	2		2003	2
2004	2		2004	2
2005	3		2005	3
2006	4		2006	4
2007	3		2007	3
2008	5		2008	5
2009	2		2009	2
2010	3		2010	3
2011	5		2011	5
2012	3		2012	3
2013	5		2013	5
2014	3		2014	3
2015	3		2015	3
2016	5		2016	5
2017	4		2017	4
2018	11		2018	11
2019	15		2019	15
2020	11		2020	11
2021	16		2021	16
2022	8		2022	8
2023	5		2023	5
(blank)	12
Grand Total	137
Row Labels	Count of NCT Number		Enrollment	Count		Enrollment	Count
0	12		0	12		a	12		Row Labels	Sum of Count
2	1		2	1		b	1		0	12
3	1		3	1		b	1		1 - 10	14
5	2		5	2		b	2		11 - 100	74
6	2		6	2		b	2		101 - 1000	33
7	1		7	1		b	1		1001 - 10,000	3
8	4		8	4		b	4		>20,000	1
9	2		9	2		b	2		Grand Total	137
10	1		10	1		b	1
12	2		12	2		c	2
14	1		14	1		c	1
15	5		15	5		c	5
16	3		16	3		c	3
17	1		17	1		c	1
18	2		18	2		c	2
19	1		19	1		c	1
20	5		20	5		c	5
21	1		21	1		c	1
22	1		22	1		c	1
24	4		24	4		c	4
25	3		25	3		c	3
26	1		26	1		c	1
27	1		27	1		c	1
28	1		28	1		c	1
29	1		29	1		c	1
30	1		30	1		c	1
35	2		35	2		c	2
36	1		36	1		c	1
38	1		38	1		c	1
40	4		40	4		c	4
42	1		42	1		c	1
44	1		44	1		c	1
45	1		45	1		c	1
48	2		48	2		c	2
49	1		49	1		c	1
50	4		50	4		c	4
54	1		54	1		c	1
55	1		55	1		c	1
56	1		56	1		c	1
57	1		57	1		c	1
60	2		60	2		c	2
66	1		66	1		c	1
70	1		70	1		c	1
73	1		73	1		c	1
80	1		80	1		c	1
81	1		81	1		c	1
84	1		84	1		c	1
87	1		87	1		c	1
88	1		88	1		c	1
89	1		89	1		c	1
94	1		94	1		c	1
100	6		100	6		c	6
110	1		110	1		d	1
116	1		116	1		d	1
126	2		126	2		d	2
128	1		128	1		d	1
131	1		131	1		d	1
132	1		132	1		d	1
150	1		150	1		d	1
171	1		171	1		d	1
172	1		172	1		d	1
196	1		196	1		d	1
200	1		200	1		d	1
205	1		205	1		d	1
226	1		226	1		d	1
240	1		240	1		d	1
291	1		291	1		d	1
300	1		300	1		d	1
304	1		304	1		d	1
314	1		314	1		d	1
326	1		326	1		d	1
400	1		400	1		d	1
422	1		422	1		d	1
458	1		458	1		d	1
500	2		500	2		d	2
578	1		578	1		d	1
600	1		600	1		d	1
650	1		650	1		d	1
670	1		670	1		d	1
750	1		750	1		d	1
800	1		800	1		d	1
881	1		881	1		d	1
895	1		895	1		d	1
1554	1		1554	1		e	1
2000	1		2000	1		e	1
2158	1		2158	1		e	1
20000	1		20000	1		f	1
Grand Total	137

## Sheet: themes
Row Labels	Count of NCT Number		Theme	Number of studies	plus	New
COVID	14		COVID	14	1	15
Microbiome	21		Microbiome	21	16	37
Probiotics	10		Probiotic supplements	10	2	12
Tx Vac Vir	17		Treatment delivery	44	0	44
Tx VGT Vir	6		Infection	28	1	29
Tx Onc Vir	15			117	20	137
Tx Bac	4
Tx Vac Den	1
Tx Vac Yea	1	44
Infection Pre	17
Infection Trt	4
Infection Myc	1
Infection NH	1
Infection HIV	1
Infection Bio	1
Infection Epi	1
Infection Scr	2	28
Grand Total	117
